# Supplementary material for: Genetic Interaction between Mutations in c-Myb and the KIX Domains of CBP and p300 Affects Multiple Blood Cell Lineages and Influences Both Gene Activation and Repression
Source: PLoS One. 2013 Dec 10;8(12):e82684. doi: 10.1371/journal.pone.0082684 (PMC3858336; doi:10.1371/journal.pone.0082684)
Supplement: Table S1 — Affymetrix microarray probe sets from Figure 5 (from microarray data set deposited with ArrayExpress (E-MTAB-1973)) showing the expression in wild type (WT) and p300KIX/KIX; CBP+/KIX primary mouse embryonic fibroblasts (MEFs) transduced with MSCV c-Myb IRES GFP (c-Myb) retrovirus of genes that were induced or repressed at least twofold by exogenous c-Myb in wild type MEFs. (XLSX) [file pone.0082684.s004.xlsx]

## Sheet: 2x Myb activated genes
Probe Set Name	Representative Public ID	UniGene ID	Gene Title	Gene Symbol	WT-2_Myb (log2)	WT-2_GFP (log2)	Tri-KIX-1_Myb (log2)	Tri-KIX-1_GFP (log2)	WT-5_Myb (log2)	WT-5_GFP (log2)	Tri-KIX-10_Myb (log2)	Tri-KIX-10_GFP (log2)	Tri-KIX with GFP AVE (log2) (Average)	Tri-KIX with Myb AVE (log2) (Average)	WT with GFP AVE (log2) (Average)	WT with Myb AVE (log2) (Average)	WT-2 induction by Myb (log2)	Tri-KIX- 1 induction by Myb (log2)	WT-5 induction by Myb (log2)	Tri-KIX-10 induction by Myb (log2)	Tri-KIX induction (average)	WT induction AVE (average)	Ratio WT Myb to Tri-KIX Myb	c-Myb bound in ERMYB cells (from Zhao et al NAR 2011)	Effect of c-Myb in in ERMYB cells (from Zhao et al NAR 2011)
1426288_at	AF247637	Mm.275149	low density lipoprotein receptor-related protein 4	Lrp4	7.82337	5.55152	7.58421	6.7761	7.70183	5.54226	6.81634	6.48864	6.63237	7.20028	5.54689	7.7626	2.27185	0.808107	2.15957	0.3277	0.567904	2.21571	0.562319	Lrp4	enhanced_ffp
1428332_at	AW556858	Mm.390323	phosphoinositide-3-kinase interacting protein 1	Pik3ip1	10.9797	8.76321	9.99591	9.2937	11.0942	8.81922	9.95012	9.09751	9.1956	9.97301	8.79122	11.037	2.2165	0.702207	2.27499	0.852613	0.77741	2.24574	1.06395	Pik3ip1	enhanced_ffp
1439087_a_at	BB030508	Mm.390323	phosphoinositide-3-kinase interacting protein 1	Pik3ip1	10.8024	9.14338	9.88905	9.3505	10.8394	8.75956	9.83999	9.03837	9.19443	9.86452	8.95147	10.8209	1.65897	0.53855	2.07988	0.801621	0.670086	1.86943	0.956378	Pik3ip1	enhanced_ffp
1447474_at	BB799448	Mm.3272	receptor (calcitonin) activity modifying protein 1	Ramp1	6.73742	5.41616	6.43296	4.79701	6.84298	5.05311	5.90929	5.38198	5.08949	6.17113	5.23464	6.7902	1.32125	1.63595	1.78987	0.527318	1.08163	1.55556	0.619071	Ramp1	enhanced_ffp
1419457_at	BG069493	Mm.252718	Rho-guanine nucleotide exchange factor	Rgnef	9.88966	8.44087	9.12748	8.58045	10.1965	8.67349	9.29715	8.52904	8.55474	9.21231	8.55718	10.0431	1.44879	0.547032	1.52299	0.768105	0.657568	1.48589	0.830756	Rgnef	enhanced_ffp
1419458_at	BG069493	Mm.252718	Rho-guanine nucleotide exchange factor	Rgnef	9.81906	8.40131	9.224	8.24222	9.58289	8.38284	9.14797	8.29967	8.27094	9.18598	8.39207	9.70098	1.41776	0.98178	1.20005	0.848302	0.915041	1.3089	0.514993	Rgnef	enhanced_ffp
1433992_at	BQ176992	Mm.40796	shroom family member 2	Shroom2	9.30355	6.60881	7.66818	7.6893	9.28286	7.29462	7.68229	7.82082	7.75506	7.67523	6.95171	9.2932	2.69474	-0.0211233	1.98824	-0.138525	-0.0798241	2.34149	1.61797	Shroom2	enhanced_ffp
1442046_at	BM119167	Mm.40796	shroom family member 2	Shroom2	8.09329	6.36982	6.83794	6.3837	7.82464	5.95652	6.24793	6.59544	6.48957	6.54294	6.16317	7.95896	1.72347	0.454239	1.86812	-0.347516	0.0533612	1.79579	1.41603	Shroom2	enhanced_ffp
1418126_at	NM_013653	Mm.284248	chemokine (C-C motif) ligand 5	Ccl5	8.28817	4.6837	5.08321	4.89239	8.51017	4.926	6.58346	5.63807	5.26523	5.83334	4.80485	8.39917	3.60448	0.190822	3.58417	0.945385	0.568104	3.59432	2.56584	Ccl5	enhanced_fnp
1436916_at	BB733119	Mm.384704	transmembrane protein 108	Tmem108	7.13443	5.3505	6.05094	4.60288	6.8679	5.80478	5.21723	5.97957	5.29123	5.63408	5.57764	7.00116	1.78393	1.44805	1.06312	-0.762337	0.342858	1.42352	1.36708	Tmem108	enhanced_n2p
1435338_at	BM238926	Mm.31672	cyclin-dependent kinase 6	Cdk6	11.3238	10.0031	10.2295	9.71973	10.9612	9.78611	9.98285	9.82861	9.77417	10.1062	9.8946	11.1425	1.32075	0.509809	1.17513	0.154238	0.332024	1.24794	1.03634	Cdk6	enhanced_nff
1460291_at	NM_009873	Mm.31672	cyclin-dependent kinase 6	Cdk6	7.21043	6.04002	6.18785	6.27984	7.58946	5.76553	7.19081	6.23458	6.25721	6.68933	5.90278	7.39995	1.17041	-0.0919958	1.82393	0.956234	0.432119	1.49717	0.710616	Cdk6	enhanced_nff
1449965_at	NM_008572	Mm.41979	mast cell protease 8	Mcpt8	12.1024	6.86419	9.64494	6.75221	11.8827	7.19869	10.0914	6.90328	6.82775	9.86819	7.03144	11.9925	5.23818	2.89272	4.68399	3.18816	3.04044	4.96109	2.12434	Mcpt8	enhanced_nff
1455263_at	AV373606	Mm.89278	RIKEN cDNA 9030625A04 gene	9030625A04Rik	7.52042	6.50462	7.43546	7.67666	7.84046	6.62059	7.72792	7.92422	7.80044	7.58169	6.5626	7.68044	1.0158	-0.2412	1.21988	-0.196298	-0.218749	1.11784	0.0987516	9030625A04Rik	enhanced_nfp
1429390_at	BB183525	Mm.233031	acid phosphatase-like 2	Acpl2	10.9833	8.94544	9.98014	9.45943	11.2504	9.35028	10.0451	9.37047	9.41495	10.0126	9.14786	11.1168	2.03783	0.520708	1.90008	0.674608	0.597658	1.96896	1.10421	Acpl2	enhanced_nfp
1456735_x_at	BB458645	Mm.233031	acid phosphatase-like 2	Acpl2	11.9148	10.8605	10.5757	10.3792	12.0134	10.395	10.6918	10.1836	10.2814	10.6338	10.6278	11.9641	1.05421	0.196567	1.61839	0.508195	0.352381	1.3363	1.3303	Acpl2	enhanced_nfp
1454801_at	BG066840	Mm.37660	ankyrin repeat domain 28	Ankrd28	10.2465	8.87252	9.55861	9.16138	9.99534	8.72758	9.63626	9.11374	9.13756	9.59744	8.80005	10.1209	1.37398	0.397228	1.26776	0.52252	0.459874	1.32087	0.523486	Ankrd28	enhanced_nfp
1419756_at	NM_138650	Mm.194986	diacylglycerol kinase, gamma	Dgkg	6.39232	4.42626	4.79181	4.44626	6.86419	4.6893	4.69488	5.49825	4.97225	4.74335	4.55778	6.62825	1.96605	0.345558	2.17489	-0.803371	-0.228906	2.07047	1.8849	Dgkg	enhanced_nfp
1431167_at	AI646503	Mm.194986	diacylglycerol kinase, gamma	Dgkg	8.70529	4.43962	5.21335	5.37851	8.99464	4.41278	5.42962	4.43962	4.90907	5.32148	4.4262	8.84996	4.26566	-0.165164	4.58185	0.989993	0.412414	4.42376	3.52848	Dgkg	enhanced_nfp
1449584_at	NM_138650	Mm.194986	diacylglycerol kinase, gamma	Dgkg	7.53838	6.02015	5.56071	6.44128	7.2817	5.7866	4.56682	4.59096	5.51612	5.06377	5.90337	7.41004	1.51824	-0.880569	1.4951	-0.0241461	-0.452358	1.50667	2.34628	Dgkg	enhanced_nfp
1456367_at	BM239867	Mm.35628	fucosyltransferase 8	Fut8	6.44956	4.50462	5.52356	5.30378	6.26866	4.79181	5.60585	5.55459	5.42918	5.56471	4.64822	6.35911	1.94494	0.219781	1.47684	0.051261	0.135521	1.71089	0.794404	Fut8	enhanced_nfp
1460319_at	NM_016893	Mm.35628	fucosyltransferase 8	Fut8	12.2931	10.1009	10.7769	9.87928	12.5329	10.6442	10.8844	10.157	10.0181	10.8307	10.3726	12.413	2.19214	0.89765	1.88867	0.727432	0.812541	2.04041	1.58232	Fut8	enhanced_nfp
1434129_s_at	BG917242	Mm.316553	lipoma HMGIC fusion partner-like 2	Lhfpl2	11.5383	9.35667	10.0226	9.49965	11.7806	9.16239	10.3054	9.57289	9.53627	10.164	9.25953	11.6595	2.18166	0.522999	2.61823	0.732488	0.627743	2.39995	1.49547	Lhfpl2	enhanced_nfp
1434130_at	BG917242	Mm.316553	lipoma HMGIC fusion partner-like 2	Lhfpl2	10.5048	8.76785	8.90659	8.66071	10.7488	8.41996	9.68054	8.40173	8.53122	9.29356	8.59391	10.6268	1.73697	0.245881	2.32882	1.2788	0.762342	2.03289	1.33324	Lhfpl2	enhanced_nfp
1454847_at	BG917242	Mm.316553	lipoma HMGIC fusion partner-like 2	Lhfpl2	10.1527	8.75989	8.96	8.26913	10.2579	8.64422	8.77248	8.55036	8.40974	8.86624	8.70205	10.2053	1.39278	0.690875	1.61364	0.222118	0.456496	1.50321	1.33902	Lhfpl2	enhanced_nfp
1418501_a_at	AW548944	Mm.254267	oxidation resistance 1	Oxr1	12.009	9.18041	11.1627	10.7363	11.7063	10.3744	11.3086	10.5126	10.6245	11.2357	9.7774	11.8576	2.82855	0.426389	1.33189	0.795982	0.611185	2.08022	0.621952	Oxr1	enhanced_nfp
1418502_a_at	AW548944	Mm.254267	oxidation resistance 1	Oxr1	11.2276	9.75889	10.3539	10.0912	10.8532	9.78202	10.6199	10.1439	10.1175	10.4869	9.77045	11.0404	1.46867	0.262748	1.07114	0.476051	0.3694	1.2699	0.553423	Oxr1	enhanced_nfp
1421989_s_at	BF786072	Mm.203916	3'-phosphoadenosine 5'-phosphosulfate synthase 2	Papss2	10.0893	8.05745	9.68264	8.92422	10.0415	8.97413	9.33851	9.3626	9.14341	9.51058	8.51579	10.0654	2.03187	0.758425	1.06739	-0.0240878	0.367169	1.54963	0.554842	Papss2	enhanced_nfp
1424882_a_at	BC011230	Mm.261681	5'-nucleotidase domain containing 2	Nt5dc2	11.5229	10.436	10.7326	10.5263	12.0386	10.612	11.114	10.8977	10.712	10.9233	10.524	11.7807	1.08689	0.206288	1.42654	0.216308	0.211298	1.25671	0.857429	Nt5dc2	enhanced_nnp
1423851_a_at	BC024118	Mm.275409	shisa homolog 2 (Xenopus laevis)	Shisa2	7.47897	5.48864	4.93546	4.54226	7.06932	4.47249	4.74953	4.47249	4.50737	4.8425	4.98057	7.27414	1.99033	0.393202	2.59683	0.277046	0.335124	2.29358	2.43165	Shisa2	enhanced_nnp
1423852_at	BC024118	Mm.275409	shisa homolog 2 (Xenopus laevis)	Shisa2	8.38024	5.44626	6.21917	5.55459	8.1298	5.3147	6.01792	5.57894	5.56676	6.11855	5.38048	8.25502	2.93399	0.66458	2.8151	0.438983	0.551781	2.87455	2.13648	Shisa2	enhanced_nnp
1436213_a_at	AV023018	Mm.383276	RIKEN cDNA 1110028C15 gene	1110028C15Rik	8.50779	6.97957	7.18289	6.99774	7.31741	6.02015	6.71012	5.61765	6.3077	6.9465	6.49986	7.9126	1.52823	0.185147	1.29727	1.09247	0.638807	1.41275	0.966099	1110028C15Rik	No assignable profile
1440879_at	AW046072	Mm.291459	ATP-binding cassette, sub-family A (ABC1), member 9	Abca9	9.08135	5.31832	6.6279	5.79181	8.87866	5.85549	6.77873	4.89239	5.3421	6.70332	5.5869	8.98001	3.76303	0.836085	3.02317	1.88634	1.36121	3.3931	2.27669	Abca9	No assignable profile
1426930_at	AV327653	Mm.266435	bruno-like 4, RNA binding protein (Drosophila)	Brunol4	9.99901	7.26491	7.26209	6.76155	9.32823	6.92244	7.44956	6.76421	6.76288	7.35583	7.09367	9.66362	2.7341	0.500544	2.40579	0.685353	0.592948	2.56995	2.30779	Brunol4	No assignable profile
1452240_at	AV327653	Mm.266435	bruno-like 4, RNA binding protein (Drosophila)	Brunol4	10.4603	7.77215	8.42417	8.02846	9.98285	8.27752	8.837	7.90388	7.96617	8.63058	8.02483	10.2216	2.6881	0.395708	1.70533	0.933115	0.664411	2.19672	1.59097	Brunol4	No assignable profile
1448700_at	NM_008059	Mm.439721	G0/G1 switch gene 2	G0s2	8.87036	6.76288	6.43129	6.51254	8.76951	6.69349	6.70321	5.4822	5.99737	6.56725	6.72818	8.81994	2.10748	-0.0812543	2.07602	1.22101	0.569877	2.09175	2.25269	G0s2	No assignable profile
1449538_a_at	NM_010265	Mm.244825	glucosaminyl (N-acetyl) transferase 1, core 2	Gcnt1	7.26959	5.85798	6.14975	5.81506	7.2854	5.60288	4.63807	4.83794	5.3265	5.39391	5.73043	7.2775	1.41161	0.334684	1.68252	-0.199869	0.0674073	1.54707	1.88359	Gcnt1	No assignable profile
1460431_at	AK017462	Mm.244825	glucosaminyl (N-acetyl) transferase 1, core 2	Gcnt1	8.58045	6.56071	5.78136	5.96809	8.1814	6.56071	6.79701	6.2384	6.10325	6.28919	6.56071	8.38092	2.01973	-0.186731	1.62069	0.558608	0.185939	1.82021	2.09174	Gcnt1	No assignable profile
1416188_at	BC004651	Mm.287807	GM2 ganglioside activator protein	Gm2a	9.35491	7.55305	9.26936	8.80703	9.50323	8.26538	8.86171	8.15127	8.47915	9.06553	7.90922	9.42907	1.80186	0.462328	1.23785	0.710437	0.586382	1.51985	0.363536	Gm2a	No assignable profile
1424254_at	BC027285	Mm.175661	interferon induced transmembrane protein 1	Ifitm1	11.6559	5.59395	8.23554	6.64097	11.323	6.00225	9.45943	7.50859	7.07478	8.84748	5.7981	11.4894	6.06194	1.59457	5.32075	1.95084	1.77271	5.69134	2.64196	Ifitm1	No assignable profile
1422445_at	BM935811	Mm.225096	integrin alpha 6	Itga6	10.4241	9.14619	9.12851	8.81794	10.4853	9.40088	8.38931	8.36894	8.59344	8.75891	9.27353	10.4547	1.27787	0.310567	1.08445	0.0203658	0.165466	1.18116	1.69578	Itga6	No assignable profile
1440990_at	BB012037	Mm.138659	kinesin family member 26B	Kif26b	11.5118	10.0474	10.3452	9.62333	11.8518	9.81474	10.708	9.86944	9.74639	10.5266	9.93107	11.6818	1.46441	0.721851	2.03708	0.838523	0.780187	1.75074	1.15524	Kif26b	No assignable profile
1434495_at	BM208058	Mm.275563	POZ (BTB) and AT hook containing zinc finger 1	Patz1	8.43212	6.25739	7.09276	6.53294	8.73606	7.36457	7.27519	7.36282	6.94788	7.18398	6.81098	8.58409	2.17474	0.559817	1.37149	-0.0876272	0.236095	1.77311	1.40012	Patz1	No assignable profile
1415850_at	NM_009025	Mm.18517	RAS p21 protein activator 3	Rasa3	11.2048	9.54767	10.3652	10.1765	11.4743	9.70165	10.9741	10.6407	10.4086	10.6696	9.62466	11.3395	1.65709	0.188682	1.77266	0.333359	0.26102	1.71488	0.669892	Rasa3	No assignable profile
1455197_at	BE852181	Mm.274010	Rho family GTPase 1	Rnd1	8.3147	6.91767	7.73064	7.60511	8.34917	7.28817	7.79051	7.85362	7.72937	7.76058	7.10292	8.33193	1.39703	0.125531	1.061	-0.06311	0.0312104	1.22901	0.571358	Rnd1	No assignable profile
1435955_at	BE447170	Mm.24444	sialic acid binding Ig-like lectin G	Siglecg	12.6899	11.2092	10.4442	9.43066	13.1369	11.7823	11.1096	10.2864	9.85855	10.7769	11.4958	12.9134	1.48072	1.01353	1.35455	0.823193	0.918359	1.41764	2.1365	Siglecg	No assignable profile
1417884_at	NM_134038	Mm.265874	solute carrier family 16 (monocarboxylic acid transporters), member 6	Slc16a6	6.43796	4.44626	5.86295	5.20163	6.47249	5.30743	5.76818	5.86542	5.53353	5.81557	4.87684	6.45522	1.9917	0.661313	1.16506	-0.0972397	0.282037	1.57838	0.639658	Slc16a6	No assignable profile
1438160_x_at	AV348121	Mm.133687	solute carrier organic anion transporter family, member 4a1	Slco4a1	9.67296	6.98527	9.91618	7.79051	9.24127	6.54226	9.66285	7.2182	7.50436	9.78951	6.76377	9.45711	2.68768	2.12567	2.69901	2.44465	2.28516	2.69335	-0.3324	Slco4a1	No assignable profile
1455803_at	AV375182	Mm.133687	solute carrier organic anion transporter family, member 4a1	Slco4a1	8.23984	6.79961	8.9884	7.40684	8.1472	7.08215	8.80832	6.70736	7.0571	8.89836	6.94088	8.19352	1.44023	1.58156	1.06506	2.10096	1.84126	1.25264	-0.70484	Slco4a1	No assignable profile
1425668_a_at	AB061305	Mm.275973	ST3 beta-galactoside alpha-2,3-sialyltransferase 4	St3gal4	10.1004	8.67807	9.43484	8.30788	10.2755	8.07093	9.20579	8.63735	8.47262	9.32031	8.3745	10.188	1.42233	1.12695	2.20462	0.568444	0.847698	1.81347	0.867656	St3gal4	No assignable profile
1430388_a_at	AK008108	Mm.383702	sulfatase 2	Sulf2	10.9583	9.73335	10.1004	9.70839	11.4629	9.59991	10.4448	10.0347	9.87153	10.2726	9.66663	11.2106	1.22498	0.392005	1.863	0.410146	0.401076	1.54399	0.93802	Sulf2	No assignable profile
1447602_x_at	AU020235	Mm.383702	sulfatase 2	Sulf2	11.654	10.3103	11.4783	10.9361	11.9824	10.8273	11.5783	11.193	11.0646	11.5283	10.5688	11.8182	1.34369	0.542141	1.15501	0.385293	0.463717	1.24935	0.289864	Sulf2	No assignable profile
1431786_s_at	AK013117	Mm.272359	RIKEN cDNA 1190003J15 gene	1190003J15Rik	7.1467	5.42291	5.87774	6.08746	6.97842	5.12102	5.97728	5.95187	6.01967	5.92751	5.27196	7.06256	1.72379	-0.209719	1.85741	0.0254124	-0.0921531	1.7906	1.13505	1190003J15Rik	not differentially expressed
1430886_at	BB246912	Mm.361010	RIKEN cDNA 1700112E06 gene	1700112E06Rik	6.21335	4.46597	5.36457	5.10434	6.67525	5.65821	5.69209	5.18982	5.14708	5.52833	5.06209	6.4443	1.74737	0.260236	1.01704	0.502268	0.381252	1.38221	0.915967	1700112E06Rik	not differentially expressed
1450065_at	NM_007406	Mm.288206	adenylate cyclase 7	Adcy7	9.71956	8.64638	8.98413	8.50422	9.97082	8.48261	8.9571	8.42878	8.4665	8.97062	8.56449	9.84519	1.07318	0.47991	1.48822	0.528323	0.504117	1.2807	0.874575	Adcy7	not differentially expressed
1456307_s_at	BB746807	Mm.288206	adenylate cyclase 7	Adcy7	11.3611	10.0802	10.5047	10.1104	11.31	10.2359	10.4651	10.0745	10.0924	10.4849	10.158	11.3356	1.28097	0.394367	1.07409	0.390513	0.39244	1.17753	0.850667	Adcy7	not differentially expressed
1423466_at	BB204380	Mm.2932	chemokine (C-C motif) receptor 7	Ccr7	8.49905	4.7866	5.7866	4.8125	8.41912	4.72792	5.46597	4.57289	4.69269	5.62629	4.75726	8.45908	3.71245	0.974098	3.6912	0.893085	0.933591	3.70182	2.8328	Ccr7	not differentially expressed
1416268_at	BC005486	Mm.290207	E26 avian leukemia oncogene 2, 3' domain	Ets2	10.4532	9.35182	10.2247	9.56986	10.8704	9.50402	10.3172	9.64097	9.60541	10.271	9.42792	10.6618	1.10135	0.65487	1.36642	0.676219	0.665544	1.23388	0.390849	Ets2	not differentially expressed
1418483_a_at	AF297615	Mm.281124	glycoprotein galactosyltransferase alpha 1, 3	Ggta1	12.1924	10.7274	11.4406	10.7992	12.643	11.1331	11.3283	10.8078	10.8035	11.3844	10.9303	12.4177	1.46494	0.641357	1.5099	0.520444	0.580901	1.48742	1.03328	Ggta1	not differentially expressed
1451843_a_at	M26925	Mm.281124	glycoprotein galactosyltransferase alpha 1, 3	Ggta1	9.61066	8.47533	8.82591	8.14975	9.92333	8.57213	9.10119	8.27006	8.2099	8.96355	8.52373	9.76699	1.13533	0.676166	1.3512	0.831126	0.753646	1.24326	0.803441	Ggta1	not differentially expressed
1425165_at	AB049454	Mm.207063	granzyme N	Gzmn	6.80993	4.94017	5.53916	4.43962	7.1375	4.74953	5.23649	4.853	4.64631	5.38783	4.84485	6.97372	1.86976	1.09954	2.38797	0.383495	0.741515	2.12887	1.58589	Gzmn	not differentially expressed
1436050_x_at	AI326893	Mm.280029	hairy and enhancer of split 6 (Drosophila)	Hes6	10.6086	8.74819	9.44626	8.8125	11.0599	8.9542	9.3217	8.926	8.86925	9.38398	8.85119	10.8343	1.86043	0.633758	2.10569	0.395703	0.514731	1.98306	1.45028	Hes6	not differentially expressed
1452021_a_at	AF247040	Mm.280029	hairy and enhancer of split 6 (Drosophila)	Hes6	9.77099	7.90929	8.62425	8.19869	10.18	7.824	8.70736	7.9629	8.08079	8.6658	7.86665	9.97551	1.8617	0.425557	2.35603	0.744463	0.58501	2.10887	1.30971	Hes6	not differentially expressed
1418539_a_at	U35368	Mm.945	protein tyrosine phosphatase, receptor type, E	Ptpre	9.64584	7.68159	8.90959	8.49426	9.79685	8.2724	8.99407	8.54071	8.51748	8.95183	7.97699	9.72134	1.96425	0.415338	1.52445	0.453361	0.434349	1.74435	0.769513	Ptpre	not differentially expressed
1418540_a_at	U35368	Mm.945	protein tyrosine phosphatase, receptor type, E	Ptpre	9.07441	7.72792	7.78856	7.29554	8.91678	7.06501	7.98698	7.23458	7.26506	7.88777	7.39647	8.99559	1.34649	0.493016	1.85176	0.752402	0.622709	1.59913	1.10782	Ptpre	not differentially expressed
1448860_at	NM_080726	Mm.274727	rad and gem related GTP binding protein 2	Rem2	10.3075	7.02015	8.1634	6.18388	10.3261	7.8802	8.72315	6.12722	6.15555	8.44327	7.45017	10.3168	3.2874	1.97951	2.4459	2.59593	2.28772	2.86665	1.87354	Rem2	not differentially expressed
1457651_x_at	BB270375	Mm.274727	rad and gem related GTP binding protein 2	Rem2	8.51412	5.89482	4.90207	4.926	8.66463	5.62644	5.85798	4.75489	4.84044	5.38003	5.76063	8.58937	2.6193	-0.0239258	3.03819	1.10309	0.539584	2.82875	3.20935	Rem2	not differentially expressed
1419814_s_at	AI266795	Mm.24662	S100 calcium binding protein A1	S100a1	11.2866	10.0832	10.3681	10.0279	11.6024	10.0851	10.4494	10.1439	10.0859	10.4087	10.0841	11.4445	1.2034	0.340164	1.5173	0.305462	0.322813	1.36035	1.03578	S100a1	not differentially expressed
1449303_at	NM_030261	Mm.325126	Sestrin 3	Sesn3	10.0104	9.01039	9.80284	9.29715	9.64638	8.53605	9.48079	8.76818	9.03266	9.64181	8.77322	9.82838	1	0.505694	1.11033	0.712606	0.60915	1.05516	0.186569	Sesn3	not differentially expressed
1449533_at	NM_026433	Mm.212428	transmembrane protein 100	Tmem100	8.39532	5.64386	4.6893	4.6837	7.43463	4.44626	4.79181	4.57289	4.62829	4.74056	5.04506	7.91497	2.75146	0.00560271	2.98837	0.218924	0.112264	2.86992	3.17442	Tmem100	not differentially expressed
1423306_at	BI963682	Mm.273197	RIKEN cDNA 2010002N04 gene	2010002N04Rik	10.8103	9.77396	9.68912	9.42375	10.97	9.47675	10.0836	9.92466	9.67421	9.88637	9.62535	10.8901	1.03629	0.265378	1.49322	0.158948	0.212163	1.26475	1.00374	2010002N04Rik	not expressed
1436250_at	BM946369	Mm.103494	RIKEN cDNA 5430405G05 gene	5430405G05Rik	8.21091	7.02237	7.23458	7.25833	7.63372	6.62498	7.25833	6.9542	7.10626	7.24645	6.82367	7.92232	1.18855	-0.0237525	1.00874	0.304134	0.140191	1.09865	0.675864	5430405G05Rik	not expressed
1455203_at	BB522820	---	RIKEN cDNA A930003A15 gene	A930003A15Rik	6.41447	4.51728	5.8505	5.77873	6.73877	5.38543	4.45286	4.72792	5.25333	5.15168	4.95135	6.57662	1.8972	0.0717652	1.35334	-0.275061	-0.101648	1.62527	1.42494	A930003A15Rik	not expressed
1423523_at	BF687395	Mm.18651	aminoadipate-semialdehyde synthase	Aass	7.26585	4.91648	5.17393	4.45286	7.50938	5.62644	6.09803	6.08321	5.26804	5.63598	5.27146	7.38761	2.34937	0.721068	1.88294	0.0148187	0.367943	2.11616	1.75163	Aass	not expressed
1440859_at	BM122144	Mm.310822	A kinase (PRKA) anchor protein 6	Akap6	8.15532	6.1918	5.8679	5.31832	7.67455	5.16189	6.22497	5.88753	5.60292	6.04643	5.67684	7.91493	1.96352	0.54958	2.51266	0.337441	0.44351	2.23809	1.8685	Akap6	not expressed
1438936_s_at	AI385586	---	angiogenin, ribonuclease, RNase A family, 5	Ang	11.9441	8.25692	9.58271	8.83794	12.2287	9.5988	11.0464	9.89921	9.36857	10.3146	8.92786	12.0864	3.68714	0.744763	2.62993	1.14724	0.946	3.15853	1.77182	Ang	not expressed
1438937_x_at	AI385586	---	angiogenin, ribonuclease, RNase A family, 5	Ang	10.6364	7.58045	8.82814	7.75556	10.8426	8.61692	9.57818	8.92837	8.34196	9.20316	8.09868	10.7395	3.05591	1.07258	2.22567	0.649814	0.861197	2.64079	1.53631	Ang	not expressed
1450717_at	NM_007447	---	angiogenin, ribonuclease, RNase A family, 5	Ang	9.58421	6.24222	7.60733	6.65249	9.48663	7.01569	8.44294	7.01235	6.83242	8.02514	6.62896	9.53542	3.34199	0.954844	2.47094	1.4306	1.19272	2.90646	1.51029	Ang	not expressed
1439066_at	BB453314	Mm.309336	angiopoietin 1	Angpt1	8.26256	6.10224	7.21626	6.45943	7.35138	5.2555	7.88509	6.94134	6.70039	7.55067	5.67887	7.80697	2.16033	0.756829	2.09588	0.943745	0.850287	2.1281	0.256299	Angpt1	not expressed
1429642_at	AK012639	Mm.272772	AN1, ubiquitin-like, homolog (Xenopus laevis)	Anubl1	8.25597	6.84046	7.36632	6.68089	7.98527	6.848	7.16088	6.4822	6.58154	7.2636	6.84423	8.12062	1.41551	0.685435	1.13728	0.678677	0.682056	1.27639	0.857022	Anubl1	not expressed
1419549_at	NM_007482	Mm.154144	arginase 1, liver	Arg1	9.46025	7.60733	7.16289	6.77873	8.86481	6.82146	6.63227	6.35403	6.56638	6.89758	7.21439	9.16253	1.85292	0.384161	2.04335	0.278239	0.3312	1.94814	2.26495	Arg1	not expressed
1434809_at	BB458819	Mm.9935	Rho GTPase activating protein 28	Arhgap28	8.73742	7.6851	9.09724	8.43546	9.04985	7.72451	9.10276	8.35579	8.39563	9.1	7.70481	8.89363	1.05232	0.66178	1.32533	0.746972	0.704376	1.18883	-0.20637	Arhgap28	not expressed
1424396_a_at	AU040643	Mm.272847	asparaginase like 1	Asrgl1	9.42899	8.3837	9.15861	8.9747	9.81778	8.80671	8.73809	8.42962	8.70216	8.94835	8.59521	9.62339	1.04528	0.183908	1.01107	0.308476	0.246192	1.02818	0.675035	Asrgl1	not expressed
1459923_at	AA185889	Mm.441006	brain expressed gene 6	Bex6	6.5744	4.52356	4.37851	5.14975	6.24793	4.49185	4.926	4.83289	4.99132	4.65226	4.50771	6.41117	2.05084	-0.771235	1.75607	0.0931094	-0.339063	1.90346	1.75891	Bex6	not expressed
1437209_at	AV324566	Mm.111928	centrosomal protein 76	Cep76	9.09302	7.58421	8.53683	8.69244	9.33204	8.22448	8.31877	8.4508	8.57162	8.4278	7.90435	9.21253	1.50881	-0.155611	1.10755	-0.13203	-0.143821	1.30818	0.78473	Cep76	not expressed
1422758_at	NM_018763	Mm.212446	carbohydrate sulfotransferase 2	Chst2	9.34363	8.20604	9.12928	8.51373	9.88402	8.53838	9.21747	8.98726	8.7505	9.17338	8.37221	9.61382	1.13759	0.615555	1.34563	0.230209	0.422882	1.24161	0.440446	Chst2	not expressed
1427278_at	AK017914	Mm.196382	CAP-GLY domain containing linker protein family, member 4	Clip4	7.54998	6.12309	7.75956	7.18884	7.99039	6.60437	7.23936	6.93428	7.06156	7.49946	6.36373	7.77018	1.42689	0.570719	1.38602	0.305079	0.437899	1.40646	0.270725	Clip4	not expressed
1435504_at	BM217861	Mm.196382	CAP-GLY domain containing linker protein family, member 4	Clip4	7.853	5.81762	7.30195	7.06717	7.57894	6.42459	6.72383	6.57137	6.81927	7.01289	6.1211	7.71597	2.03537	0.234788	1.15435	0.152458	0.193623	1.59486	0.703076	Clip4	not expressed
1437920_at	AI854630	Mm.137991	Eph receptor A5	Epha5	6.12309	4.73335	5.39232	4.60881	6.68229	4.77083	5.47249	5.37851	4.99366	5.4324	4.75209	6.40269	1.38973	0.783508	1.91146	0.0939761	0.438742	1.6506	0.970287	Epha5	not expressed
1444690_at	BE951744	Mm.137991	Eph receptor A5	Epha5	6.2384	4.47249	4.46597	4.58496	6.48864	4.60881	4.51728	4.49825	4.54161	4.49163	4.54065	6.36352	1.76592	-0.118988	1.87983	0.0190248	-0.0499816	1.82288	1.8719	Epha5	not expressed
1459749_s_at	BB536078	Mm.316210	FAT tumor suppressor homolog 4 (Drosophila)	Fat4	10.8962	9.07708	10.6676	9.39382	10.5528	9.25857	9.24198	8.89391	9.14386	9.95481	9.16782	10.7245	1.8191	1.27382	1.2942	0.348075	0.81095	1.55665	0.76966	Fat4	not expressed
1460574_at	BB038914	Mm.316210	FAT tumor suppressor homolog 4 (Drosophila)	Fat4	9.56948	8.37808	9.98057	8.40982	10.0731	8.50581	9.39489	9.01709	8.71345	9.68773	8.44194	9.82127	1.1914	1.57075	1.56726	0.377805	0.974279	1.37933	0.133543	Fat4	not expressed
1428427_at	AK013142	Mm.386808	F-box and leucine-rich repeat protein 2	Fbxl2	7.80025	5.67525	7.10434	6.52199	7.80219	6.40769	6.66676	6.69349	6.60774	6.88555	6.04147	7.80122	2.125	0.582344	1.3945	-0.0267304	0.277807	1.75975	0.915676	Fbxl2	not expressed
1455220_at	BB353860	Mm.222723	frequently rearranged in advanced T-cell lymphomas 2	Frat2	7.85611	5.03122	6.3733	6.74281	8.03012	6.75355	6.67948	4.6893	5.71606	6.52639	5.89238	7.94311	2.8249	-0.369514	1.27656	1.99018	0.810333	2.05073	1.41672	Frat2	not expressed
1422985_at	NM_021457	Mm.246003	frizzled homolog 1 (Drosophila)	Fzd1	9.19279	7.32012	8.53877	8.10381	9.58534	7.74819	8.76321	8.23074	8.16728	8.65099	7.53416	9.38906	1.87266	0.434959	1.83715	0.532471	0.483715	1.8549	0.73807	Fzd1	not expressed
1437284_at	BB259670	Mm.246003	frizzled homolog 1 (Drosophila)	Fzd1	11.9578	9.52239	11.3693	10.9567	12.4969	10.0961	11.3451	10.7627	10.8597	11.3572	9.80922	12.2273	2.43541	0.412531	2.4008	0.582358	0.497445	2.4181	0.870151	Fzd1	not expressed
1439899_at	BE995677	Mm.330227	UDP-N-acetyl-alpha-D-galactosamine:polypeptide N-acetylgalactosaminyltransferase 13	Galnt13	6.92362	5.87036	6.06824	5.55766	6.67525	4.58496	5.52356	5.71699	5.63732	5.7959	5.22766	6.79944	1.05326	0.510586	2.09029	-0.193429	0.158578	1.57177	1.00354	Galnt13	not expressed
1457045_at	BB632261	Mm.330227	UDP-N-acetyl-alpha-D-galactosamine:polypeptide N-acetylgalactosaminyltransferase 13	Galnt13	7.71149	5.82018	6.6851	5.89239	7.62278	5.42962	6.71973	6.17592	6.03416	6.70242	5.6249	7.66714	1.89132	0.792708	2.19317	0.543807	0.668258	2.04224	0.964724	Galnt13	not expressed
1453708_a_at	AK019582	Mm.63791	glutathione S-transferase omega 2	Gsto2	8.36982	6.2817	6.8505	6.59842	8.29783	6.80607	6.98527	6.71836	6.65839	6.91789	6.54388	8.33382	2.08812	0.252075	1.49177	0.266911	0.259493	1.78994	1.41594	Gsto2	not expressed
1449455_at	NM_010407	Mm.715	hemopoietic cell kinase	Hck	9.2075	7.72656	7.77413	7.30925	9.59059	7.99944	7.7807	7.91588	7.61256	7.77742	7.863	9.39904	1.48094	0.464879	1.59115	-0.135176	0.164852	1.53605	1.62163	Hck	not expressed
1421331_at	BI649209	Mm.274426	heparan sulfate (glucosamine) 3-O-sulfotransferase 3B1	Hs3st3b1	8.14924	6.95768	6.93428	6.36982	8.39532	7.02015	7.65678	6.67243	6.52112	7.29553	6.98891	8.27228	1.19156	0.564465	1.37517	0.984357	0.774411	1.28336	0.976748	Hs3st3b1	not expressed
1433977_at	BG918344	Mm.274426	heparan sulfate (glucosamine) 3-O-sulfotransferase 3B1	Hs3st3b1	9.65087	8.06447	8.30788	6.93664	9.73166	7.72315	8.30834	7.10538	7.02101	8.30811	7.89381	9.69127	1.5864	1.37125	2.00851	1.20295	1.2871	1.79745	1.38315	Hs3st3b1	not expressed
1431315_at	BM570636	Mm.252879	hydrolethalus syndrome 1	Hyls1	8.67913	7.35579	7.04985	7.64024	8.28401	6.67666	7.49025	7.25361	7.44693	7.27005	7.01623	8.48157	1.32334	-0.590396	1.60735	0.236638	-0.176879	1.46534	1.21152	Hyls1	not expressed
1420691_at	AF054581	Mm.915	interleukin 2 receptor, alpha chain	Il2ra	6.25927	5.20945	5.29278	5.47897	6.41109	5.38543	5.83794	5.56071	5.51984	5.56536	5.29744	6.33518	1.04982	-0.18619	1.02566	0.277228	0.0455191	1.03774	0.769817	Il2ra	not expressed
1423104_at	BB345784	Mm.4952	insulin receptor substrate 1	Irs1	11.6843	9.27333	11.6524	11.3636	11.9646	10.4785	11.7143	11.6561	11.5099	11.6834	9.8759	11.8244	2.41094	0.288755	1.48609	0.0582194	0.173487	1.94851	0.141048	Irs1	not expressed
1456092_at	AV273256	Mm.55812	potassium channel tetramerisation domain containing 7	Kctd7	7.10538	6.0045	7.06824	6.02237	7.72451	6.08958	6.60881	6.42794	6.22515	6.83853	6.04704	7.41495	1.10088	1.04587	1.63493	0.180868	0.61337	1.36791	0.576424	Kctd7	not expressed
1452728_at	AK005197	Mm.220710	kin of IRRE like 3 (Drosophila)	Kirrel3	7.08958	6.03122	6.71149	6.5157	7.7761	5.97728	6.52042	6.62059	6.56814	6.61596	6.00425	7.43284	1.05836	0.195795	1.79882	-0.100164	0.0478155	1.42859	0.816885	Kirrel3	not expressed
1435106_at	AV024662	Mm.374778	LIM and calponin homology domains 1	Limch1	9.3208	8.15684	9.67419	9.12283	9.59003	8.072	9.3226	9.25644	9.18964	9.4984	8.11442	9.45541	1.16396	0.551364	1.51803	0.0661596	0.308762	1.34099	-0.0429852	Limch1	not expressed
1435321_at	BM117827	Mm.374778	LIM and calponin homology domains 1	Limch1	9.85611	8.66995	10.1397	10.0095	10.2538	8.89936	10.0403	9.77363	9.89159	10.09	8.78465	10.055	1.18617	0.130131	1.35449	0.266656	0.198393	1.27033	-0.0350036	Limch1	not expressed
1415904_at	BC003305	Mm.1514	lipoprotein lipase	Lpl	10.3314	7.57061	8.13186	7.83605	11.0288	8.01903	8.25786	7.83415	7.8351	8.19486	7.79482	10.6801	2.76075	0.295807	3.00977	0.423704	0.359755	2.88526	2.48523	Lpl	not expressed
1431056_a_at	AK017272	Mm.1514	lipoprotein lipase	Lpl	8.37504	6.09803	5.90448	5.71973	8.84392	6.07253	6.87897	6.3345	6.02711	6.39173	6.08528	8.60948	2.27701	0.184753	2.77139	0.544474	0.364613	2.5242	2.21775	Lpl	not expressed
1434539_at	AI852420	Mm.39913	leucine rich repeat protein 3, neuronal	Lrrn3	6.77347	5.16993	6.35755	5.85798	6.26115	4.43962	6.11686	5.60288	5.73043	6.23721	4.80477	6.51731	1.60354	0.499571	1.82153	0.513979	0.506775	1.71254	0.280104	Lrrn3	not expressed
1434151_at	AV171622	Mm.220975	methyltransferase like 7A1	Mettl7a1	9.69488	8.46025	7.88813	7.63154	9.31786	8.03672	8.80993	7.84361	7.73757	8.34903	8.24849	9.50637	1.23463	0.256594	1.28114	0.966322	0.611458	1.25789	1.15734	Mettl7a1	not expressed
1454858_x_at	AV171622	Mm.220975	methyltransferase like 7A1	Mettl7a1	9.65392	8.27473	7.83162	7.63154	9.81089	8.28817	8.24555	7.41109	7.52131	8.03859	8.28145	9.73241	1.37919	0.200083	1.52272	0.834465	0.517274	1.45096	1.69382	Mettl7a1	not expressed
1435981_at	BM118398	Mm.333881	neuron navigator 2	Nav2	9.90072	8.51333	9.14491	8.42459	10.0824	8.82305	8.64674	8.79734	8.61096	8.89583	8.66819	9.99157	1.38738	0.720327	1.25937	-0.150599	0.284864	1.32337	1.09574	Nav2	not expressed
1442918_at	AW123147	Mm.225050	neuron navigator 3	Nav3	7.06286	5.96809	5.926	5.52042	7.11478	5.97957	5.9542	5.79701	5.65872	5.9401	5.97383	7.08882	1.09476	0.405577	1.13522	0.157183	0.28138	1.11499	1.14872	Nav3	not expressed
1456144_at	AW537064	Mm.225050	neuron navigator 3	Nav3	8.75656	6.5345	6.80993	6.36107	8.51096	6.79181	6.6851	6.90809	6.63458	6.74751	6.66316	8.63376	2.22206	0.448862	1.71915	-0.222993	0.112935	1.9706	1.88625	Nav3	not expressed
1434709_at	BB202655	Mm.208439	neuron-glia-CAM-related cell adhesion molecule	Nrcam	7.19673	6.03342	6.05311	5.62352	7.44543	5.12928	4.42626	5.58195	5.60273	5.23969	5.58135	7.32108	1.1633	0.429596	2.31615	-1.15569	-0.363047	1.73972	2.08139	Nrcam	not expressed
1435612_at	AV328011	Mm.379474	opioid binding protein/cell adhesion molecule-like	Opcml	7.32283	6.03782	4.38543	5.38543	6.60733	5.47573	5.98185	4.51096	4.9482	5.18364	5.75678	6.96508	1.28501	-1	1.1316	1.47089	0.235445	1.2083	1.78144	Opcml	not expressed
1457446_at	BB383296	Mm.379474	opioid binding protein/cell adhesion molecule-like	Opcml	7.09908	4.57289	5.91409	5.76022	6.98868	5.3147	4.43296	5.41278	5.5865	5.17352	4.94379	7.04388	2.5262	0.153865	1.67399	-0.979822	-0.412978	2.10009	1.87036	Opcml	not expressed
1428484_at	AK004768	Mm.44153	oxysterol binding protein-like 3	Osbpl3	11.2009	8.68755	10.2508	9.78316	11.5314	9.31877	10.4998	9.99718	9.89017	10.3753	9.00316	11.3662	2.51335	0.46761	2.21266	0.502666	0.485138	2.363	0.990855	Osbpl3	not expressed
1438724_at	AI875442	Mm.44153	oxysterol binding protein-like 3	Osbpl3	7.96	6.2854	7.54767	7.15684	7.81442	5.00899	7.1639	6.46597	6.81141	7.35578	5.6472	7.88721	1.6746	0.390824	2.80543	0.697927	0.544375	2.24002	0.531429	Osbpl3	not expressed
1417251_at	NM_023245	Mm.253736	palmdelphin	Palmd	7.74349	6.59694	8.47452	7.46842	7.78463	6.65392	8.76188	8.04494	7.75668	8.6182	6.62543	7.76406	1.14655	1.0061	1.13071	0.716943	0.86152	1.13863	-0.854139	Palmd	not expressed
1449249_at	NM_018764	Mm.332387	protocadherin 7	Pcdh7	8.57894	7.24508	8.4363	7.54148	9.21432	8.09117	8.18933	8.43921	7.99035	8.31281	7.66812	8.89663	1.33386	0.894811	1.12315	-0.249877	0.322467	1.2285	0.583816	Pcdh7	not expressed
1420984_at	AF114437	Mm.5062	phosphatidylcholine transfer protein	Pctp	9.2317	7.61471	8.03342	7.80607	9.04166	7.83605	7.93251	7.61029	7.70818	7.98297	7.72538	9.13668	1.61699	0.227357	1.20561	0.322223	0.27479	1.4113	1.15371	Pctp	not expressed
1445539_at	BE687857	Mm.425617	Phosphodiesterase 7B	Pde7b	10.0945	6.88387	7.55612	6.03782	10.0946	6.59694	7.87774	7.08428	6.56105	7.71693	6.7404	10.0945	3.21061	1.5183	3.49767	0.793467	1.15588	3.35414	2.37761	Pde7b	not expressed
1450213_at	NM_013875	Mm.425617	phosphodiesterase 7B	Pde7b	7.22014	4.57289	6.03562	4.83794	7.49265	5.76818	5.3505	5.94953	5.39374	5.69306	5.17054	7.3564	2.64725	1.19768	1.72447	-0.599038	0.299321	2.18586	1.66333	Pde7b	not expressed
1439355_at	BB490622	Mm.247670	Pleckstrin homology domain containing, family A member 5	Plekha5	5.88264	4.39917	6.46597	6.26866	6.24413	4.93074	5.87283	5.2211	5.74488	6.1694	4.66495	6.06338	1.48347	0.197316	1.31339	0.651725	0.42452	1.39843	-0.106017	Plekha5	not expressed
1460062_at	AW122265	Mm.215159	pleckstrin homology domain containing, family H (with MyTH4 domain) member 2	Plekhh2	7.86975	6.30012	8.05365	7.61839	8.07468	6.79051	7.86047	7.64169	7.63004	7.95706	6.54532	7.97221	1.56962	0.435269	1.28417	0.218776	0.327022	1.42689	0.015152	Plekhh2	not expressed
1452249_at	BC022643	Mm.150314	prickle like 1 (Drosophila)	Prickle1	10.6177	8.76553	9.84329	9.29852	10.8915	8.64997	10.0444	9.34474	9.32163	9.94384	8.70775	10.7546	1.85212	0.544772	2.24151	0.699654	0.622213	2.04681	0.810722	Prickle1	not expressed
1420352_at	NM_133731	Mm.157351	protease, serine, 22	Prss22	9.47046	6.82273	7.14771	6.04876	9.80591	6.56224	6.6837	6.3345	6.19163	6.91571	6.69249	9.63818	2.64773	1.09895	3.24366	0.3492	0.724077	2.94569	2.72248	Prss22	not expressed
1423278_at	AI893646	Mm.332303	protein tyrosine phosphatase, receptor type, K	Ptprk	9.85284	8.35226	9.47107	8.67207	9.96116	8.82655	9.51314	9.26444	8.96826	9.4921	8.58941	9.907	1.50058	0.798994	1.13461	0.248693	0.523843	1.31759	0.4149	Ptprk	not expressed
1422178_a_at	NM_008998	Mm.279780	RAB17, member RAS oncogene family	Rab17	5.74147	4.43962	6.40939	4.71149	6.29646	4.71699	5.34341	5.12516	4.91833	5.8764	4.57831	6.01896	1.30184	1.6979	1.57947	0.218253	0.958074	1.44066	0.142563	Rab17	not expressed
1425518_at	AK004874	Mm.196153	Rap guanine nucleotide exchange factor (GEF) 4	Rapgef4	6.76818	5.49825	5.26679	5.42626	6.82018	4.49185	5.75489	4.44626	4.93626	5.51084	4.99505	6.79418	1.26993	-0.159478	2.32833	1.30863	0.574577	1.79913	1.28334	Rapgef4	not expressed
1438030_at	BB042252	Mm.329203	RAS, guanyl releasing protein 3	Rasgrp3	10.1828	7.55689	7.73064	7.73539	10.1017	7.27426	8.27752	7.88509	7.81024	8.00408	7.41558	10.1422	2.62588	-0.00474683	2.82745	0.392434	0.193843	2.72666	2.13816	Rasgrp3	not expressed
1438031_at	BB042252	Mm.329203	RAS, guanyl releasing protein 3	Rasgrp3	9.39896	6.11894	7.30104	5.27053	9.03039	7.07361	7.66747	7.04439	6.15746	7.48425	6.59627	9.21467	3.28002	2.03051	1.95679	0.623072	1.32679	2.6184	1.73042	Rasgrp3	not expressed
1435389_at	BM899236	Mm.442441	RALBP1 associated Eps domain containing protein 2	Reps2	6.3147	4.97269	6.02459	4.80219	5.95652	4.54226	4.76553	5.27798	5.04009	5.39506	4.75748	6.13561	1.342	1.22239	1.41426	-0.51245	0.354971	1.37813	0.740549	Reps2	not expressed
1438404_at	BB125272	Mm.214932	ring finger protein 144A	Rnf144a	8.91468	7.71356	8.54187	8.64169	9.08002	7.74483	8.71356	8.43796	8.53983	8.62771	7.7292	8.99735	1.20113	-0.0998195	1.33518	0.275598	0.0878894	1.26815	0.369636	Rnf144a	not expressed
1417643_at	NM_025290	Mm.12743	radial spoke head 1 homolog (Chlamydomonas)	Rsph1	8.05582	6.12928	7.40599	5.1375	7.93428	5.16189	7.54998	6.05961	5.59856	7.47798	5.64559	7.99505	1.92654	2.26849	2.77239	1.49036	1.87943	2.34947	0.517068	Rsph1	not expressed
1424704_at	D14636	Mm.391013	runt related transcription factor 2	Runx2	11.5171	10.0993	10.6911	9.91528	11.464	10.0303	10.4017	9.90629	9.91079	10.5464	10.0648	11.4906	1.41778	0.775851	1.43373	0.495444	0.635647	1.42576	0.944123	Runx2	not expressed
1422837_at	NM_022886	Mm.244003	sciellin	Scel	8.14211	5.4822	4.47897	5.92837	7.68089	5.76553	6.61029	5.12516	5.52676	5.54463	5.62387	7.9115	2.6599	-1.4494	1.91535	1.48513	0.0178665	2.28763	2.36687	Scel	not expressed
1426328_a_at	AY049036	Mm.290083	sodium channel, voltage-gated, type III, beta	Scn3b	7.41024	4.56682	5.36807	5.04439	7.92125	4.71699	4.54226	6.04658	5.54549	4.95516	4.6419	7.66574	2.84342	0.323676	3.20425	-1.50432	-0.590322	3.02384	2.71058	Scn3b	not expressed
1435767_at	BE951842	Mm.290083	sodium channel, voltage-gated, type III, beta	Scn3b	9.57516	6.02015	6.49825	6.30012	9.7187	5.39917	7.30561	5.99774	6.14893	6.90193	5.70966	9.64693	3.55501	0.198127	4.31953	1.30786	0.752994	3.93727	2.745	Scn3b	not expressed
1440936_at	BG065785	Mm.5548	serine active site containing 1	Serac1	7.16892	6.16591	6.93428	7.34784	7.51175	6.32553	7	7.18289	7.26537	6.96714	6.24572	7.34034	1.00301	-0.413562	1.18622	-0.182891	-0.298227	1.09462	0.373197	Serac1	not expressed
1441065_at	BB305753	Mm.131870	Src homology 2 domain-containing transforming protein C3	Shc3	8.15482	6.02901	4.83794	4.6837	8.00955	4.59096	5.83289	4.47249	4.57809	5.33542	5.30999	8.08218	2.12581	0.154247	3.41859	1.3604	0.757325	2.7722	2.74677	Shc3	not expressed
1450326_at	NM_009167	Mm.131870	src homology 2 domain-containing transforming protein C3	Shc3	5.84046	4.6837	6.07895	5.65249	6.21529	5.07895	4.57894	4.6893	5.17089	5.32895	4.88132	6.02788	1.15677	0.426465	1.13634	-0.11036	0.158052	1.14655	0.698932	Shc3	not expressed
1422629_s_at	NM_015756	Mm.46014	shroom family member 3	Shroom3	8.93015	7.18884	8.13289	7.48945	9.00169	7.92837	7.61102	7.1467	7.31807	7.87196	7.5586	8.96592	1.74131	0.643439	1.07332	0.464329	0.553884	1.40731	1.09396	Shroom3	not expressed
1451854_a_at	AF199422	Mm.46014	shroom family member 3	Shroom3	7.91886	4.70598	6.79701	6.40429	8.23984	6.42962	7.24413	6.47573	6.44001	7.02057	5.5678	8.07935	3.21289	0.392723	1.81022	0.768393	0.580558	2.51155	1.05878	Shroom3	not expressed
1454211_a_at	AK003320	Mm.46014	shroom family member 3	Shroom3	7.37243	5.52669	6.96232	6.75889	7.89542	5.79961	5.4822	5.94486	6.35187	6.22226	5.66315	7.63393	1.84573	0.203428	2.09582	-0.462656	-0.129614	1.97078	1.41167	Shroom3	not expressed
1424975_at	AF293371	Mm.290569	sialic acid binding Ig-like lectin 5	Siglec5	7.56453	4.49825	5.16993	4.65535	7.02126	4.74953	5.01346	4.45286	4.55411	5.09169	4.62389	7.29289	3.06628	0.514573	2.27172	0.560603	0.537588	2.669	2.2012	Siglec5	not expressed
1437197_at	BB251748	Mm.211096	sorbin and SH3 domain containing 2	Sorbs2	12.3132	7.85487	10.2593	8.04494	12.2549	8.1416	10.5401	8.96924	8.50709	10.3997	7.99823	12.284	4.45833	2.21433	4.11326	1.57089	1.89261	4.28579	1.88432	Sorbs2	not expressed
1441624_at	BB479893	Mm.211096	sorbin and SH3 domain containing 2	Sorbs2	7.11374	4.52356	6.15178	4.56682	6.47411	4.60288	5.42291	6.04658	5.3067	5.78734	4.56322	6.79393	2.59018	1.58496	1.87123	-0.623673	0.480645	2.2307	1.00659	Sorbs2	not expressed
1416967_at	U31967	Mm.65396	SRY-box containing gene 2	Sox2	7.58195	5.88753	6.4545	6.62498	7.33628	6.20163	6.37156	5.15381	5.88939	6.41303	6.04458	7.45912	1.69443	-0.170473	1.13465	1.21775	0.52364	1.41454	1.04609	Sox2	not expressed
1448743_at	NM_138744	Mm.200783	synovial sarcoma, X breakpoint 2 interacting protein	Ssx2ip	9.31084	7.80478	8.2317	7.67596	9.27961	8.0917	8.25361	7.90328	7.78962	8.24266	7.94824	9.29523	1.50606	0.555744	1.18791	0.350332	0.453038	1.34699	1.05257	Ssx2ip	not expressed
1424938_at	AF297098	Mm.85429	six transmembrane epithelial antigen of the prostate 1	Steap1	10.3503	9.21286	9.45389	9.22762	10.5455	9.27775	9.67384	9.21067	9.21914	9.56386	9.24531	10.4479	1.13742	0.226272	1.26779	0.463168	0.34472	1.2026	0.884046	Steap1	not expressed
1451532_s_at	AF297098	Mm.85429	six transmembrane epithelial antigen of the prostate 1	Steap1	10.6302	9.21917	9.82448	9.77594	10.8642	9.69035	10.1188	9.69035	9.73314	9.97165	9.45476	10.7472	1.41101	0.048542	1.17384	0.428464	0.238503	1.29242	0.775535	Steap1	not expressed
1422955_at	NM_138649	Mm.156558	synaptotagmin XVII	Syt17	8.7139	7.70044	7.32193	6.78005	9.24935	6.90207	7.61765	6.15178	6.46591	7.46979	7.30126	8.98163	1.01346	0.541881	2.34728	1.46587	1.00388	1.68037	1.51184	Syt17	not expressed
1433909_at	AW048713	Mm.156558	synaptotagmin XVII	Syt17	9.60696	8.23362	8.04876	7.07788	9.78136	7.65249	8.12825	7.22207	7.14998	8.08851	7.94305	9.69416	1.37334	0.970875	2.12887	0.906182	0.938529	1.75111	1.60565	Syt17	not expressed
1420753_at	NM_009390	Mm.458015	tolloid-like	Tll1	11.9411	9.18413	10.7116	9.78529	11.5967	10.4506	10.4933	10.2851	10.0352	10.6024	9.81736	11.7689	2.75695	0.926292	1.14616	0.2082	0.567246	1.95155	1.1665	Tll1	not expressed
1455148_at	AV173792	Mm.126793	transmembrane protein 130	Tmem130	7.75756	5.08746	5.87036	5.40939	8.31152	5.71973	6.10224	4.40599	4.90769	5.9863	5.4036	8.03454	2.67009	0.460974	2.59179	1.69625	1.07861	2.63094	2.04824	Tmem130	not expressed
1429809_at	AK018506	Mm.25225	transmembrane and tetratricopeptide repeat containing 2	Tmtc2	9.00899	7.10538	8.78136	7.94075	8.98299	7.7286	8.44253	8.00787	7.97431	8.61194	7.41699	8.99599	1.9036	0.840606	1.25439	0.434661	0.637633	1.579	0.384047	Tmtc2	not expressed
1419083_at	NM_011613	Mm.249221	tumor necrosis factor (ligand) superfamily, member 11	Tnfsf11	7.32463	5.83794	7.75355	8.0917	7.2891	6.02015	7.72383	7.84423	7.96797	7.73869	5.92904	7.30686	1.48669	-0.338149	1.26895	-0.120403	-0.229276	1.37782	-0.431828	Tnfsf11	not expressed
1439111_at	BM230984	Mm.153272	TSC22 domain family, member 1	Tsc22d1	8.49825	6.84046	8.00562	6.40259	8.31424	7.02348	7.95942	6.83668	6.61963	7.98252	6.93197	8.40625	1.65779	1.60304	1.29077	1.12274	1.36289	1.47428	0.423724	Tsc22d1	not expressed
1416773_at	NM_009516	Mm.287173	wee 1 homolog (S. pombe)	Wee1	10.6771	8.81794	9.67825	9.35116	10.8852	9.47127	9.62954	9.49466	9.42291	9.65389	9.14461	10.7811	1.85916	0.327088	1.41389	0.134883	0.230986	1.63653	1.12724	Wee1	not expressed
1435264_at	BB811788	Mm.23462	elastin microfibril interfacer 2	Emilin2	9.10826	7.7211	7.82146	7.90689	9.72383	7.75822	7.39832	7.86047	7.88368	7.60989	7.73966	9.41605	1.38716	-0.0854355	1.96561	-0.46215	-0.273793	1.67639	1.80616	Emilin2	repressed_ffn
1452592_at	AV066880	Mm.24679	microsomal glutathione S-transferase 2	Mgst2	8.48059	6.6837	7.61618	5.92125	8.41236	5.90207	7.21529	5.87529	5.89827	7.41574	6.29289	8.44647	1.79689	1.69494	2.51028	1.34	1.51747	2.15359	1.03074	Mgst2	repressed_ffn
1426722_at	BM248527	Mm.46754	solute carrier family 38, member 2	Slc38a2	13.5962	12.0984	13.5864	12.6335	13.7235	12.723	13.6375	12.9428	12.7881	13.6119	12.4107	13.6598	1.49781	0.952865	1.00058	0.69468	0.823773	1.24919	0.0479328	Slc38a2	repressed_ffn
1429593_at	BB030482	Mm.46754	solute carrier family 38, member 2	Slc38a2	11.4034	9.70079	11.2197	10.1447	11.5862	9.82098	11.3834	10.3039	10.2243	11.3016	9.76088	11.4948	1.7026	1.07505	1.76525	1.07954	1.0773	1.73393	0.193234	Slc38a2	repressed_ffn
1421410_a_at	BC002123	Mm.57174	proline-serine-threonine phosphatase-interacting protein 2	Pstpip2	7.98014	5.04002	7.24888	4.57894	7.87098	5.50779	6.07253	6.1416	5.36027	6.66071	5.27391	7.92556	2.94012	2.66994	2.36319	-0.0690617	1.30044	2.65166	1.26485	Pstpip2	repressed_fpn
1421411_at	BC002123	Mm.57174	proline-serine-threonine phosphatase-interacting protein 2	Pstpip2	7.93074	5.06609	6.824	6.07895	7.48382	5.88509	6.30195	5.82018	5.94957	6.56298	5.47559	7.70728	2.86465	0.745053	1.59873	0.481774	0.613414	2.23169	1.1443	Pstpip2	repressed_fpn
1455405_at	AV229693	Mm.57174	proline-serine-threonine phosphatase-interacting protein 2	Pstpip2	8.62534	5.75221	7.70183	7.27612	8.9629	6.12722	7.79312	6.65392	6.96502	7.74747	5.93972	8.79412	2.87313	0.425702	2.83568	1.1392	0.782449	2.8544	1.04665	Pstpip2	repressed_fpn
1418586_at	NM_009624	Mm.439750	adenylate cyclase 9	Adcy9	7.7286	6.38543	7.44874	7.27798	8.40131	7.04549	7.43212	7.20848	7.24323	7.44043	6.71546	8.06495	1.34317	0.170751	1.35582	0.223646	0.197199	1.34949	0.624523	Adcy9	repressed_p2n
1416200_at	NM_133775	Mm.182359	interleukin 33	Il33	7.14975	5.59991	5.64674	6.02459	6.71699	5.24413	5.10852	5.53605	5.78032	5.37763	5.42202	6.93337	1.54983	-0.377847	1.47286	-0.427528	-0.402688	1.51135	1.55574	Il33	repressed_p2n
1418505_at	NM_027722	Mm.24397	nudix (nucleoside diphosphate linked moiety X)-type motif 4	Nudt4	12.1503	10.9904	11.3557	10.9068	12.0829	10.9597	11.3756	10.947	10.9269	11.3657	10.975	12.1166	1.15993	0.448921	1.1232	0.428603	0.438762	1.14157	0.750957	Nudt4	repressed_p2n
1449107_at	NM_027722	Mm.24397	nudix (nucleoside diphosphate linked moiety X)-type motif 4	Nudt4	11.4082	10.2043	10.445	10.1644	11.5307	10.4721	10.8265	10.5285	10.3464	10.6358	10.3382	11.4694	1.20384	0.280611	1.05857	0.298094	0.289353	1.13121	0.833629	Nudt4	repressed_p2n
1453069_at	BF018155	Mm.213128	phosphatidylinositol 3-kinase, catalytic, beta polypeptide	Pik3cb	9.4132	8.32553	8.27752	7.6703	9.71545	8.25267	8.70598	7.97039	7.82035	8.49175	8.2891	9.56433	1.08767	0.607218	1.46278	0.735584	0.671401	1.27523	1.07258	Pik3cb	repressed_p2n
1424308_at	BC017615	Mm.217171	solute carrier family 24 (sodium/potassium/calcium exchanger), member 3	Slc24a3	8.7046	7.27053	8.80349	8.34341	8.91139	7.74752	8.58984	8.04767	8.19554	8.69666	7.50903	8.80799	1.43407	0.460078	1.16387	0.542169	0.501123	1.29897	0.111332	Slc24a3	repressed_p2n
1417936_at	AF128196	Mm.416125	chemokine (C-C motif) ligand 9	Ccl9	11.2541	6.43962	8.07361	5.29646	11.6885	6.63372	8.35931	6.35403	5.82524	8.21646	6.53667	11.4713	4.81446	2.77715	5.05475	2.00528	2.39122	4.9346	3.25482	Ccl9	repressed_pff
1448898_at	AF128196	Mm.416125	chemokine (C-C motif) ligand 9	Ccl9	10.5847	5.65535	7.17393	6.06824	10.799	5.59991	7.85487	6.20359	6.13592	7.5144	5.62763	10.6919	4.92933	1.10569	5.19913	1.65128	1.37848	5.06423	3.17746	Ccl9	repressed_pff
1420558_at	M72332	Mm.3337	selectin, platelet	Selp	10.9056	4.6837	7.88142	4.82273	11.4528	5.9331	7.95128	5.39575	5.10924	7.91635	5.3084	11.1792	6.22192	3.05869	5.51971	2.55554	2.80711	5.87081	3.26286	Selp	repressed_pfn
1440173_x_at	BB224329	Mm.3337	selectin, platelet	Selp	9.39511	5.22882	5.77347	4.65535	9.85206	4.45943	5.76022	4.59694	4.62614	5.76684	4.84413	9.62358	4.16629	1.11812	5.39263	1.16329	1.1407	4.77946	3.85674	Selp	repressed_pfn
1449906_at	M72332	Mm.3337	selectin, platelet	Selp	8.70113	4.6837	6.27053	5.48543	9.19007	4.54844	6.52669	4.49185	4.98864	6.39861	4.61607	8.9456	4.01744	0.785102	4.64163	2.03484	1.40997	4.32954	2.54699	Selp	repressed_pfn
1450997_at	AV173139	Mm.25559	serine/threonine kinase 17b (apoptosis-inducing)	Stk17b	10.8711	8.71012	10.1728	9.95172	10.0657	8.73369	10.0775	9.21505	9.58338	10.1251	8.72191	10.4684	2.16094	0.221081	1.33199	0.862436	0.541758	1.74647	0.343229	Stk17b	repressed_pfn
1460694_s_at	BM203457	Mm.136791	supervillin	Svil	11.6083	10.307	10.6444	10.0764	11.4965	10.3393	10.5988	10.2245	10.1504	10.6216	10.3231	11.5524	1.30133	0.567982	1.15716	0.374313	0.471148	1.22924	0.930781	Svil	repressed_pfn
1460735_at	BM203457	Mm.136791	supervillin	Svil	10.7516	8.53916	10.5203	10.2868	11.0144	9.84596	10.3242	10.0863	10.1865	10.4223	9.19256	10.883	2.21247	0.233535	1.16848	0.237912	0.235723	1.69047	0.460781	Svil	repressed_pfn
1449038_at	NM_008288	Mm.28328	hydroxysteroid 11-beta dehydrogenase 1	Hsd11b1	7.15381	4.96347	5.35755	6.08321	7.37764	6.12102	6.04876	5.78921	5.93621	5.70316	5.54224	7.26572	2.19033	-0.725661	1.25663	0.259552	-0.233055	1.72348	1.56257	Hsd11b1	repressed_ppn
1420904_at	AK010040	Mm.4481	interleukin 17 receptor A	Il17ra	7.62352	6.53916	7.64818	7.224	8.46883	7.16892	7.64674	7.50144	7.36272	7.64746	6.85404	8.04617	1.08436	0.424176	1.2999	0.1453	0.284738	1.19213	0.398713	Il17ra	repressed_ppn
1420905_at	AK010040	Mm.4481	interleukin 17 receptor A	Il17ra	8.848	7.67807	8.26632	8.46189	9.61416	8.36588	8.66676	8.74349	8.60269	8.46654	8.02198	9.23108	1.16993	-0.195571	1.24827	-0.0767314	-0.136151	1.2091	0.76454	Il17ra	repressed_ppn
1450391_a_at	NM_011844	Mm.272197	monoglyceride lipase	Mgll	10.1789	8.74719	9.35535	8.79019	10.5236	9.07735	9.48523	8.98185	8.88602	9.42029	8.91227	10.3512	1.43173	0.565166	1.44621	0.503373	0.534269	1.43897	0.93095	Mgll	repressed_ppn
1415871_at	NM_009369	Mm.14455	transforming growth factor, beta induced	Tgfbi	9.07948	7.67243	9.44025	7.70529	8.99774	7.36194	9.60066	8.39189	8.04859	9.52045	7.51718	9.03861	1.40706	1.73496	1.6358	1.20877	1.47186	1.52143	-0.481837
1415903_at	NM_134086	Mm.103568	solute carrier family 38, member 1	Slc38a1	11.2847	9.84188	9.86388	9.482	11.5971	10.1303	9.70753	9.68194	9.58197	9.7857	9.9861	11.4409	1.44277	0.381875	1.46676	0.0255906	0.203733	1.45477	1.65516
1415999_at	NM_010423	Mm.29581	hairy/enhancer-of-split related with YRPW motif 1	Hey1	8.80219	7.40854	8.42333	8.05148	8.86016	7.6453	7.92778	8.48704	8.26926	8.17555	7.52692	8.83117	1.39365	0.371845	1.21486	-0.559258	-0.0937065	1.30425	0.655623
1416034_at	NM_009846	Mm.29742	CD24a antigen /// predicted gene, EG621324	Cd24a /// EG621324	13.4798	11.2354	12.3795	11.1659	13.6393	11.1037	12.5222	11.2502	11.2081	12.4508	11.1696	13.5595	2.24442	1.21355	2.53555	1.27193	1.24274	2.38999	1.10873
1416051_at	NM_013484	Mm.283217	complement component 2 (within H-2S)	C2	7.27426	5.01792	5.77347	4.48543	7.80219	4.85798	5.91886	4.64386	4.56464	5.84617	4.93795	7.53823	2.25634	1.28804	2.94421	1.27501	1.28152	2.60028	1.69206
1416114_at	NM_010097	Mm.29027	SPARC-like 1 (mast9, hevin)	Sparcl1	9.98285	5.1416	4.6837	5.23266	9.86326	5.97499	6.15785	4.853	5.04283	5.42077	5.55829	9.92305	4.84125	-0.548964	3.88827	1.30485	0.377945	4.36476	4.50228
1416211_a_at	BC002064	Mm.279690	pleiotrophin	Ptn	11.415	9.43505	10.1259	9.95434	10.9469	9.16113	11.112	10.1201	10.0372	10.619	9.29809	11.181	1.97996	0.171588	1.78577	0.99194	0.581764	1.88287	0.561965
1416236_a_at	BC015076	Mm.33240	myelin protein zero-like 2	Mpzl2	9.09064	6.01569	7.02791	4.87774	8.71596	5.8505	6.52356	6.15987	5.51881	6.77573	5.9331	8.9033	3.07495	2.15016	2.86546	0.363691	1.25693	2.97021	2.12757
1416237_at	BC015076	Mm.33240	myelin protein zero-like 2	Mpzl2	7.08108	5.77083	5.55766	5.53916	7.224	4.71699	5.67243	5.77083	5.65499	5.61504	5.24391	7.15254	1.31025	0.0184963	2.50701	-0.0984037	-0.0399537	1.90863	1.5375
1416321_s_at	NM_054077	Mm.214514	proline arginine-rich end leucine-rich repeat	Prelp	9.886	7.17293	9.14364	7.87098	10.6069	6.58496	9.67983	7.72451	7.79775	9.41174	6.87894	10.2464	2.71307	1.27266	4.02191	1.95532	1.61399	3.36749	0.834699
1416322_at	NM_054077	Mm.214514	proline arginine-rich end leucine-rich repeat	Prelp	8.86821	5.52042	8.59917	7.02237	9.06905	5.53294	8.40088	5.90207	6.46222	8.50002	5.52668	8.96863	3.34778	1.5768	3.53611	2.49881	2.0378	3.44194	0.468602
1416361_a_at	NM_010063	Mm.20893	dynein cytoplasmic 1 intermediate chain 1	Dync1i1	7.65678	5.83542	6.80993	6.42626	7.26397	6.05311	6.74685	6.76421	6.59524	6.77839	5.94427	7.46038	1.82136	0.383664	1.21086	-0.0173579	0.183153	1.51611	0.681988
1416855_at	BB550400	Mm.22701	growth arrest specific 1	Gas1	12.4766	8.3097	12.573	11.6786	12.8356	9.06717	12.6527	10.5251	11.1019	12.6128	8.68843	12.6561	4.16689	0.894361	3.76843	2.1276	1.51098	3.96766	0.0432486
1416871_at	NM_007403	Mm.15969	a disintegrin and metallopeptidase domain 8	Adam8	10.3588	6.94486	7.42794	6.47735	10.5051	7.71973	7.06824	6.32733	6.40234	7.24809	7.33229	10.4319	3.4139	0.950588	2.78539	0.740913	0.84575	3.09964	3.18385
1417009_at	NM_023143	Mm.333375	complement component 1, r subcomponent	C1r	8.94983	6.36807	8.5157	7.81378	8.96867	6.72792	8.03012	7.43045	7.62212	8.27291	6.548	8.95925	2.58176	0.701919	2.24075	0.599663	0.650791	2.41125	0.686339
1417268_at	NM_009841	Mm.3460	CD14 antigen	Cd14	8.21432	7.12825	7.81314	7.03122	8.42122	7.17792	7.42038	7.51412	7.27267	7.61676	7.15308	8.31777	1.08607	0.781921	1.24331	-0.0937409	0.34409	1.16469	0.701011
1417281_a_at	NM_011985	Mm.29373	matrix metallopeptidase 23	Mmp23	11.3477	10.0407	10.6667	10.0619	11.5938	10.4364	10.9756	10.3433	10.2026	10.8211	10.2385	11.4707	1.30698	0.604757	1.15737	0.632265	0.618511	1.23217	0.649606
1417282_at	NM_011985	Mm.29373	matrix metallopeptidase 23	Mmp23	11.6723	10.4128	10.7278	10.504	11.8345	10.6743	11.182	10.602	10.553	10.9549	10.5435	11.7534	1.25956	0.223811	1.16019	0.580003	0.401907	1.20987	0.798506
1417312_at	AK004853	Mm.55143	dickkopf homolog 3 (Xenopus laevis)	Dkk3	12.6935	10.8894	12.4881	11.9128	12.8521	11.4711	12.6833	11.9516	11.9322	12.5857	11.1802	12.7728	1.80411	0.575327	1.38102	0.731697	0.653512	1.59257	0.187059
1417355_at	AB003040	Mm.389800	paternally expressed 3	Peg3	11.6705	10.0024	10.8731	10.1468	11.5442	10.1339	11.4651	10.7128	10.4298	11.1691	10.0682	11.6074	1.66809	0.726236	1.41033	0.752271	0.739254	1.53921	0.438302
1417356_at	AB003040	Mm.389800	paternally expressed 3	Peg3	9.6987	7.38629	8.70667	7.99435	9.45368	7.89785	9.49446	8.49985	8.2471	9.10056	7.64207	9.57619	2.31241	0.712315	1.55584	0.99461	0.853462	1.93412	0.475631
1417382_at	NM_007647	Mm.10211	ectonucleoside triphosphate diphosphohydrolase 5	Entpd5	10.044	7.88996	8.9571	8.57099	10.2062	8.42668	8.83194	8.37112	8.47106	8.89452	8.15832	10.1251	2.15402	0.386108	1.77948	0.460817	0.423463	1.96675	1.23055
1417383_at	NM_007647	Mm.10211	ectonucleoside triphosphate diphosphohydrolase 5	Entpd5	9.10696	7.71631	7.55382	7.36982	9.39917	7.20359	7.60659	7.15785	7.26383	7.58021	7.45995	9.25306	1.39065	0.184006	2.19558	0.448738	0.316372	1.79311	1.67286
1417384_at	NM_007647	Mm.10211	ectonucleoside triphosphate diphosphohydrolase 5	Entpd5	9.61139	7.01235	8.46964	8.43045	9.94457	8.71699	8.48382	8.25739	8.34392	8.47673	7.86467	9.77798	2.59905	0.0391893	1.22757	0.226428	0.132809	1.91331	1.30125
1417502_at	AF052492	Mm.18590	tetraspanin 7	Tspan7	9.78594	7.80413	8.72724	8.42878	9.61029	7.93958	7.72042	7.79572	8.11225	8.22383	7.87186	9.69811	1.98181	0.298461	1.67071	-0.0752997	0.111581	1.82626	1.47429
1417567_at	BF457754	Mm.299735	catenin beta interacting protein 1	Ctnnbip1	8.1918	7.16289	7.94895	7.91588	8.89542	7.39575	8.27146	8.03287	7.97438	8.11021	7.27932	8.54361	1.0289	0.0330718	1.49968	0.238591	0.135831	1.26429	0.433405
1417701_at	NM_133485	Mm.308126	protein phosphatase 1, regulatory (inhibitor) subunit 14c /// hypothetical protein LOC100044150	LOC100044150 /// Ppp1r14c	7.46923	6.00899	6.45779	6.51096	7.61618	5.97269	5.41616	6.41954	6.46525	5.93698	5.99084	7.54271	1.46025	-0.0531707	1.64349	-1.00337	-0.528273	1.55187	1.60573
1417780_at	BB006809	Mm.35511	LAG1 homolog, ceramide synthase 4	Lass4	8.59358	7.49586	8.00675	7.78725	9.01346	7.89724	8.18388	8.22786	8.00755	8.09532	7.69655	8.80352	1.09772	0.219497	1.11622	-0.0439731	0.0877621	1.10697	0.708205
1418253_a_at	NM_011020	Mm.39330	heat shock protein 4 like	Hspa4l	11.4029	8.88753	9.72007	8.70217	11.1482	9.24722	10.1046	8.82369	8.76293	9.91234	9.06737	11.2755	2.51533	1.0179	1.90101	1.28091	1.14941	2.20817	1.3632
1418257_at	BB732135	Mm.275800	solute carrier family 12, member 7	Slc12a7	9.99605	8.35315	9.21796	8.51175	10.495	8.42794	9.2353	8.91049	8.71112	9.22663	8.39054	10.2455	1.6429	0.706205	2.06701	0.324803	0.515504	1.85496	1.01888
1418294_at	NM_019427	Mm.28217	erythrocyte protein band 4.1-like 4b	Epb4.1l4b	7.2211	5.86542	6.73335	5.19771	7.3837	6.07895	6.66959	6.31832	5.75801	6.70147	5.97219	7.3024	1.35568	1.53565	1.30475	0.351277	0.943462	1.33022	0.60093
1418453_a_at	NM_009721	Mm.4550	ATPase, Na+/K+ transporting, beta 1 polypeptide	Atp1b1	10.6616	9.41109	9.76653	8.56605	11.1485	9.89754	9.76785	9.44729	9.00667	9.76719	9.65432	10.9051	1.25051	1.20047	1.251	0.320563	0.760519	1.25075	1.13788
1418486_at	NM_011704	Mm.27154	vanin 1	Vnn1	8.03782	6.9542	7.79572	7.48784	8.19377	6.9542	8.19279	7.74483	7.61634	7.99425	6.9542	8.1158	1.08363	0.307875	1.23958	0.447952	0.377914	1.1616	0.121546
1418488_s_at	AF302127	Mm.35290	receptor-interacting serine-threonine kinase 4	Ripk4	8.11634	5.86047	8.31967	6.06609	8.44045	4.73877	8.10957	6.19574	6.13092	8.21462	5.29962	8.2784	2.25588	2.25358	3.70169	1.91383	2.08371	2.97878	0.0637781
1418509_at	BC010758	Mm.21454	carbonyl reductase 2	Cbr2	8.44874	7.29646	9.56624	9.57875	8.38457	7.35755	9.86898	9.88111	9.72993	9.71761	7.327	8.41665	1.15228	-0.0125057	1.02702	-0.0121371	-0.0123214	1.08965	-1.30096
1418599_at	NM_007729	Mm.209715	collagen, type XI, alpha 1	Col11a1	11.3953	9.44501	11.9531	10.5783	11.3868	10.0583	12.1446	11.3163	10.9473	12.0489	9.75164	11.391	1.95025	1.37486	1.32852	0.828288	1.10158	1.63938	-0.657861
1418617_x_at	NM_009904	Mm.358581	calmegin	Clgn	7.48945	5.48543	5.37851	4.848	7.6872	4.83289	4.47249	5.50779	5.1779	4.9255	5.15916	7.58832	2.00402	0.530515	2.85431	-1.03531	-0.252396	2.42917	2.66282
1418626_a_at	NM_013492	Mm.200608	clusterin	Clu	10.8265	7.25267	9.24959	9.07494	10.5886	6.24413	7.98356	7.17592	8.12543	8.61658	6.7484	10.7076	3.57388	0.174643	4.3445	0.80764	0.491142	3.95919	2.09101
1418796_at	NM_009131	Mm.20428	C-type lectin domain family 11, member a	Clec11a	10.0074	6.85425	8.73437	7.64746	10.3679	7.00225	9.04958	7.3672	7.50733	8.89197	6.92825	10.1876	3.1532	1.08691	3.3656	1.68238	1.38465	3.2594	1.29568
1418808_at	NM_134006	Mm.439856	retinol dehydrogenase 5	Rdh5	8.08321	6.01123	7.13031	6.5157	8.14771	6.77742	6.97384	6.49825	6.50698	7.05208	6.39432	8.11546	2.07199	0.614613	1.37029	0.47559	0.545102	1.72114	1.06339
1418858_at	NM_023617	Mm.20108	aldehyde oxidase 3	Aox3	7.56758	4.63227	5.21335	5.46923	7.19377	5.35403	4.83289	4.87283	5.17103	5.02312	4.99315	7.38067	2.93531	-0.255888	1.83974	-0.0399387	-0.147913	2.38753	2.35756
1419154_at	NM_015775	Mm.276145	transmembrane protease, serine 2	Tmprss2	7.93133	4.79181	6.02237	4.43962	8.94046	5.53294	6.05745	4.56071	4.50017	6.03991	5.16238	8.43589	3.13951	1.58274	3.40752	1.49674	1.53974	3.27352	2.39599
1419700_a_at	NM_008935	Mm.6250	prominin 1	Prom1	8.41447	5.7252	6.49825	5.83036	8.6453	5.1375	6.80993	6.08534	5.95785	6.65409	5.43135	8.52989	2.68928	0.667894	3.50779	0.724589	0.696242	3.09854	1.8758
1420343_at	NM_010372	Mm.378932	granzyme D	Gzmd	12.8401	6.45779	10.1032	6.40599	12.8303	6.82146	10.4829	7.23649	6.82124	10.293	6.63962	12.8352	6.38236	3.69716	6.00882	3.24642	3.47179	6.19559	2.54218
1420344_x_at	NM_010372	Mm.378932	granzyme D	Gzmd	12.9799	6.66391	10.4078	6.38888	12.9105	7.3156	10.8538	7.37851	6.88369	10.6308	6.98976	12.9452	6.31601	4.01892	5.59489	3.47527	3.74709	5.95545	2.31442
1420364_at	NM_032399	Mm.60267	G protein-coupled receptor 87	Gpr87	7.46597	5.69766	6.15987	5.30743	7.25833	5.2817	6.17792	6.63807	5.97275	6.16889	5.48968	7.36215	1.76831	0.852443	1.97663	-0.460156	0.196143	1.87247	1.19326
1420401_a_at	NM_019511	Mm.337771	receptor (calcitonin) activity modifying protein 3 /// cDNA sequence AB182283 /// similar to receptor activity modifying protein 3	AB182283 /// LOC100046186 /// Ramp3	9.14746	7.71218	7.80671	6.89603	9.35006	7.51964	7.62936	7.06609	6.98106	7.71803	7.61591	9.24876	1.43528	0.910681	1.83042	0.563267	0.736974	1.63285	1.53072
1420585_a_at	NM_031259	Mm.103155	nuclear RNA export factor 2	Nxf2	6.60733	5.50462	6.01123	6.40429	6.12102	4.43962	5.98641	6.68229	6.54329	5.99882	4.97212	6.36417	1.10271	-0.393063	1.68139	-0.695881	-0.544472	1.39205	0.365354
1420647_a_at	NM_031170	Mm.358618	keratin 8	Krt8	7.70113	6.14568	6.39746	6.05745	7.60585	6.42459	6.43796	5.80993	5.93369	6.41771	6.28513	7.65349	1.55546	0.34001	1.18126	0.628031	0.484021	1.36836	1.23578
1420715_a_at	NM_011146	Mm.3020	peroxisome proliferator activated receptor gamma	Pparg	8.4672	6.62352	7.21626	5.66391	8.90569	5.70598	8.16491	6.46597	6.06494	7.69058	6.16475	8.68644	1.84368	1.55235	3.19971	1.69893	1.62564	2.5217	0.995859
1420805_at	NM_021611	Mm.5178	myosin light chain 2, precursor lymphocyte-specific	Mylc2pl	7.41024	5.0917	4.82782	6.62498	7.18982	4.57894	5.848	5.84549	6.23523	5.33791	4.83532	7.30003	2.31854	-1.79716	2.61089	0.00250686	-0.897326	2.46471	1.96212
1421038_a_at	NM_008433	Mm.9911	potassium intermediate/small conductance calcium-activated channel, subfamily N, member 4	Kcnn4	10.1922	7.71356	6.10434	5.49506	10.3282	7.51491	7.73403	6.22882	5.86194	6.91918	7.61423	10.2602	2.47861	0.609281	2.81331	1.50521	1.05725	2.64596	3.34101
1421158_at	BI692137	Mm.99961	cingulin-like 1	Cgnl1	7.08108	5.91648	6.37851	6.17393	7.64818	6.54071	6.70183	6.15381	6.16387	6.54017	6.22859	7.36463	1.16461	0.204585	1.10747	0.548021	0.376303	1.13604	0.824462
1421204_a_at	NM_029385	Mm.305810	nudix (nucleoside diphosphate linked moiety X)-type motif 16 /// hypothetical protein LOC100044298	LOC100044298 /// Nudt16	8.44832	7.43546	7.33985	6.98868	8.48704	7.32643	7.58646	7.53216	7.26042	7.46316	7.38095	8.46768	1.01286	0.351165	1.16061	0.0543034	0.202734	1.08673	1.00452
1421227_at	NM_010373	Mm.14424	granzyme E	Gzme	12.7867	8.1205	10.7756	7.38716	12.5911	7.83605	11.2874	8.4822	7.93468	11.0315	7.97827	12.6889	4.66624	3.38845	4.7551	2.80522	3.09684	4.71067	1.65743
1421239_at	AA717838	Mm.4364	interleukin 6 signal transducer	Il6st	9.82703	8.66035	9.95463	9.56948	9.70373	8.52395	9.98456	9.35447	9.46197	9.9696	8.59215	9.76538	1.16667	0.385157	1.17978	0.630091	0.507624	1.17322	-0.204219
1421429_a_at	NM_033525	Mm.279310	nephronectin	Npnt	7.55995	4.51728	6.31651	4.55459	8.50303	4.83794	6.38716	4.51096	4.53278	6.35183	4.67761	8.03149	3.04267	1.76192	3.66509	1.87619	1.81906	3.35388	1.67966
1421645_at	NM_030728	Mm.160389	RIKEN cDNA 9930013L23 gene	9930013L23Rik	8.83573	7.27053	8.70805	7.47816	9.7662	7.70943	9.6125	9.00843	8.2433	9.16027	7.48998	9.30097	1.56521	1.22989	2.05677	0.604071	0.916979	1.81099	0.140692
1421923_at	BQ179335	Mm.383198	SH3-domain binding protein 5 (BTK-associated)	Sh3bp5	8.40259	6.89603	8.29416	7.81506	8.95187	7.47086	8.16842	7.79701	7.80604	8.23129	7.18345	8.67723	1.50656	0.479098	1.48101	0.371408	0.425253	1.49378	0.445935
1421991_a_at	NM_010517	Mm.233799	insulin-like growth factor binding protein 4	Igfbp4	9.80526	8.55919	9.18859	8.87036	10.2095	8.14517	9.32441	8.38068	8.62552	9.2565	8.35218	10.0074	1.24607	0.318224	2.06429	0.943728	0.630976	1.65518	0.75086
1421992_a_at	NM_010517	Mm.233799	insulin-like growth factor binding protein 4	Igfbp4	11.6524	10.0107	11.2127	10.754	12.068	10.1056	11.2692	10.5599	10.6569	11.241	10.0582	11.8602	1.64173	0.458771	1.96233	0.709389	0.58408	1.80203	0.619193
1422211_a_at	AY037785	Mm.290837	UDP-GlcNAc:betaGal beta-1,3-N-acetylglucosaminyltransferase 3	B3gnt3	8.45984	6.94603	6.78136	6.01569	8.53916	7.21335	7.01458	6.97613	6.49591	6.89797	7.07969	8.4995	1.51381	0.765666	1.32581	0.038444	0.402055	1.41981	1.60153
1422313_a_at	NM_010518	Mm.405761	insulin-like growth factor binding protein 5	Igfbp5	9.9629	8.5588	8.73606	6.80478	10.1746	7.5157	8.63988	7.54921	7.17699	8.68797	8.03725	10.0687	1.40409	1.93129	2.65885	1.09068	1.51098	2.03147	1.38075
1422415_at	NM_007449	Mm.377077	angiogenin, ribonuclease A family, member 2	Ang2	7.78463	4.54226	6.05961	4.76553	7.3505	4.96347	4.70598	4.71149	4.73851	5.3828	4.75287	7.56757	3.24238	1.29408	2.38702	-0.005517	0.644282	2.8147	2.18477
1422557_s_at	NM_013602	Mm.192991	metallothionein 1	Mt1	13.0992	11.73	13.2376	12.3865	13.4535	12.2025	13.443	13.1292	12.7578	13.3403	11.9662	13.2763	1.36919	0.851158	1.25094	0.313787	0.582472	1.31007	-0.0640102
1422603_at	BC005569	Mm.202665	ribonuclease, RNase A family 4	Rnase4	14.0205	12.488	13.2465	12.5434	14.0084	12.0104	13.2278	12.1554	12.3494	13.2371	12.2492	14.0145	1.53243	0.703079	1.99809	1.07247	0.887775	1.76526	0.777307
1422653_at	NM_023873	Mm.288739	centrosomal protein 70	Cep70	7.71836	6.63227	7.03232	6.52042	7.27426	5.37851	6.71836	6.16792	6.34417	6.87534	6.00539	7.49631	1.08609	0.511899	1.89575	0.550442	0.53117	1.49092	0.62097
1422710_a_at	NM_021415	Mm.268378	calcium channel, voltage-dependent, T type, alpha 1H subunit	Cacna1h	9.853	7.99492	8.31651	7.92065	10.2586	7.9571	8.10014	7.64602	7.78333	8.20832	7.97601	10.0558	1.85808	0.395857	2.30146	0.454118	0.424988	2.07977	1.84746
1422836_at	NM_134163	Mm.295324	muscleblind-like 3 (Drosophila)	Mbnl3	9.01262	6.53605	7.2384	7.07253	8.86511	6.65678	6.79961	7.24698	7.15976	7.01901	6.59642	8.93887	2.47657	0.16587	2.20833	-0.447373	-0.140751	2.34245	1.91986
1423017_a_at	NM_031167	Mm.882	interleukin 1 receptor antagonist	Il1rn	8.36063	5.96809	8.56986	7.17991	8.19967	6.16792	8.6844	7.6575	7.4187	8.62713	6.06801	8.28015	2.39254	1.38995	2.03175	1.0269	1.20842	2.21214	-0.346977
1423213_at	BB476707	Mm.256712	plexin C1	Plxnc1	8.65785	7.10119	8.59021	7.55228	8.86728	6.90809	7.72724	6.64241	7.09735	8.15873	7.00464	8.76257	1.55667	1.03793	1.95919	1.08483	1.06138	1.75793	0.60384
1423261_at	BB426248	Mm.50109	RIKEN cDNA 1500015O10 gene	1500015O10Rik	7.84298	4.96347	7.11478	6.14771	7.95245	5.90448	8.38802	7.01569	6.5817	7.7514	5.43398	7.89771	2.8795	0.96707	2.04797	1.37232	1.1697	2.46374	0.146314
1423284_at	AK002644	Mm.57648	MANSC domain containing 1	Mansc1	7.9507	6.93664	6.76421	6.52356	7.87036	6.6865	6.89966	6.39575	6.45966	6.83193	6.81157	7.91053	1.01406	0.240646	1.18386	0.503911	0.372278	1.09896	1.0786
1423294_at	AW555393	Mm.335639	mesoderm specific transcript	Mest	8.81986	7.31379	8.04439	8.23793	9.06636	7.33271	8.71939	8.15178	8.19485	8.38189	7.32325	8.94311	1.50607	-0.193533	1.73365	0.567611	0.187039	1.61986	0.561218
1423323_at	AV241768	Mm.439913	tumor-associated calcium signal transducer 2	Tacstd2	7.37069	5.78398	4.51728	4.57894	8.04439	4.58496	4.72247	5.55459	5.06676	4.61987	5.18447	7.70754	1.58671	-0.061663	3.45943	-0.832123	-0.446893	2.52307	3.08767
1423420_at	AK018378	Mm.46797	adrenergic receptor, beta 1	Adrb1	8.15634	5.90929	7.32283	6.77742	8.3672	6.74819	7.20261	7.64674	7.21208	7.26272	6.32874	8.26177	2.24704	0.54541	1.619	-0.444125	0.0506424	1.93302	0.999045
1423756_s_at	BC019836	Mm.233799	insulin-like growth factor binding protein 4	Igfbp4	13.0282	11.7211	12.7565	12.3302	13.4441	11.5754	12.7776	12.1398	12.235	12.767	11.6483	13.2361	1.30708	0.426235	1.86861	0.637871	0.532053	1.58785	0.469071
1423757_x_at	BC019836	Mm.233799	insulin-like growth factor binding protein 4	Igfbp4	12.2454	10.7833	12.1028	11.4575	12.8923	10.8485	12.3251	11.3083	11.3829	12.214	10.8159	12.5688	1.46205	0.645294	2.04385	1.0168	0.831046	1.75295	0.35489
1423890_x_at	BC027319	Mm.4550	ATPase, Na+/K+ transporting, beta 1 polypeptide	Atp1b1	10.6745	9.6388	9.67154	8.90147	11.2877	9.81474	9.92585	9.29117	9.09632	9.7987	9.72677	10.9811	1.03575	0.770071	1.47297	0.63468	0.702376	1.25436	1.18243
1423891_at	BC003903	Mm.5731	glutathione S-transferase, theta 3	Gstt3	8.52317	7.47492	8.19525	7.86047	8.87406	6.93546	8.5306	7.95942	7.90994	8.36293	7.20519	8.69861	1.04825	0.334783	1.9386	0.571179	0.452981	1.49342	0.335689
1424041_s_at	BC022123	Mm.219527	complement component 1, s subcomponent /// similar to Complement component 1, s subcomponent	C1s /// LOC100044326	9.36829	5.34696	7.91409	7.11374	9.48059	5.68089	7.62059	6.5345	6.82412	7.76734	5.51392	9.42444	4.02133	0.800344	3.7997	1.08609	0.943216	3.91052	1.6571
1424221_at	BC021842	Mm.331052	sushi domain containing 4	Susd4	6.89239	4.58496	5.77873	5.37504	7.25361	5.88753	5.42962	5.38543	5.38024	5.60418	5.23624	7.073	2.30743	0.403695	1.36609	0.0441849	0.22394	1.83676	1.46883
1424303_at	BC013499	Mm.288805	DEP domain containing 7	Depdc7	9.92881	6.56377	7.96636	6.24793	9.95463	5.88264	7.7252	5.87774	6.06284	7.84578	6.22321	9.94172	3.36505	1.71843	4.07199	1.84745	1.78294	3.71852	2.09594
1424760_a_at	BC023119	Mm.156895	SET and MYND domain containing 2	Smyd2	12.0286	10.8335	11.0126	10.907	12.2975	10.9984	11.1192	10.9513	10.9291	11.0659	10.916	12.163	1.19504	0.105659	1.29901	0.167916	0.136787	1.24703	1.0971
1424783_a_at	BC019434	Mm.300095	UDP glucuronosyltransferase 1 family, polypeptide A2 /// UDP glucuronosyltransferase 1 family, polypeptide A6A /// UDP glycosyltransferase 1 family, polypeptide A10 /// UDP glucuronosyltransferase 1 family, polypeptide A7C /// UDP glucuronosyltransferase 1 family, polypeptide A5 /// UDP glucuronosyltransferase 1 family, polypeptide A9 /// UDP glucuronosyltransferase 1 family, polypeptide A6B /// …	LOC632297 /// Ugt1a1 /// Ugt1a10 /// Ugt1a2 /// Ugt1a5 /// Ugt1a6a /// Ugt1a6b /// Ugt1a7c /// Ugt1a9	9.16063	8.05148	8.53411	7.92303	9.25809	8.17692	8.2341	7.61324	7.76813	8.3841	8.1142	9.20936	1.10915	0.611078	1.08117	0.620862	0.61597	1.09516	0.825258
1425025_at	BC022145	Mm.280559	transmembrane protein 106A	Tmem106a	7.37851	6.23649	7.39746	7.01792	7.88935	6.72247	7.06824	7.49025	7.25409	7.23285	6.47948	7.63393	1.14202	0.379539	1.16689	-0.422008	-0.0212348	1.15445	0.401081
1425390_at	BC019976	Mm.282162	adenosine deaminase, tRNA-specific 1	Adat1	6.30561	5.10434	6.30012	5.6865	6.26115	5.16189	5.79181	5.64674	5.66662	6.04597	5.13311	6.28338	1.20127	0.613623	1.09927	0.145075	0.379349	1.15027	0.237411
1425519_a_at	BC003476	Mm.439737	CD74 antigen (invariant polypeptide of major histocompatibility complex, class II antigen-associated)	Cd74	6.75087	5.24031	6.22882	6.46923	7.09276	5.37851	5.61765	5.07468	5.77196	5.92323	5.30941	6.92182	1.51056	-0.240416	1.71425	0.542974	0.151279	1.6124	0.998581
1425656_a_at	AF390178	Mm.197534	brain-specific angiogenesis inhibitor 1-associated protein 2	Baiap2	8.38931	7.30012	8.24365	7.89057	8.65464	7.64602	8.26585	7.95942	7.925	8.25475	7.47307	8.52197	1.08918	0.353082	1.00862	0.306427	0.329754	1.0489	0.267223
1425749_at	BC024598	Mm.285400	syntaxin binding protein 6 (amisyn)	Stxbp6	9.28448	7.57213	8.85456	7.87406	9.21893	7.49985	8.25833	7.74079	7.80743	8.55644	7.53599	9.2517	1.71235	0.980498	1.71908	0.517538	0.749018	1.71571	0.695258
1425750_a_at	L40172	Mm.249645	Janus kinase 3	Jak3	8.42878	6.75622	7.21043	7.25267	8.93575	7.19279	7.38716	6.98071	7.11669	7.29879	6.9745	8.68227	1.67256	-0.0422376	1.74297	0.406445	0.182104	1.70776	1.38347
1425784_a_at	D78264	Mm.43278	olfactomedin 1	Olfm1	8.97097	7.92362	7.86295	8.02015	9.69592	8.63372	8.48099	8.58158	8.30086	8.17197	8.27867	9.33345	1.04734	-0.157199	1.0622	-0.100585	-0.128892	1.05477	1.16148
1426147_s_at	BC021770	Mm.390755	claudin 10	Cldn10	8.76818	6.72247	7.21626	6.10224	8.40045	5.47897	6.8189	7.04985	6.57604	7.01758	6.10072	8.58432	2.04572	1.11402	2.92148	-0.230947	0.441538	2.4836	1.56674
1426218_at	AA152997	Mm.210787	glucocorticoid induced transcript 1	Glcci1	8.96145	6.94953	8.10696	6.90689	8.29462	7.28633	7.55612	7.64962	7.27825	7.83154	7.11793	8.62804	2.01191	1.20006	1.00829	-0.0934926	0.553286	1.5101	0.796496
1426223_at	BC020021	Mm.52526	RIKEN cDNA 2810439F02 gene	2810439F02Rik	10.2177	9.07253	8.73606	8.29232	10.313	8.98356	8.74046	8.79214	8.54223	8.73826	9.02805	10.2654	1.14518	0.443742	1.32943	-0.0516842	0.196029	1.23731	1.5271
1426236_a_at	AI391218	Mm.210745	glutamate-ammonia ligase (glutamine synthetase)	Glul	12.9162	11.1405	11.3334	10.8414	12.7787	10.7731	11.0787	10.3458	10.5936	11.2061	10.9568	12.8474	1.77567	0.492028	2.00551	0.732836	0.612432	1.89059	1.64136
1426261_s_at	D87867	Mm.300095	UDP glucuronosyltransferase 1 family, polypeptide A2 /// UDP glucuronosyltransferase 1 family, polypeptide A6A /// UDP glycosyltransferase 1 family, polypeptide A10 /// UDP glucuronosyltransferase 1 family, polypeptide A7C /// UDP glucuronosyltransferase 1 family, polypeptide A5 /// UDP glucuronosyltransferase 1 family, polypeptide A9 /// UDP glucuronosyltransferase 1 family, polypeptide A6B /// …	LOC632297 /// Ugt1a1 /// Ugt1a10 /// Ugt1a2 /// Ugt1a5 /// Ugt1a6a /// Ugt1a6b /// Ugt1a7c /// Ugt1a9	8.60844	7.18388	7.09276	7.19279	8.41701	7.3672	7.11582	6.7046	6.94869	7.10429	7.27554	8.51272	1.42456	-0.100029	1.04981	0.411229	0.1556	1.23718	1.40843
1426389_at	BG071931	Mm.191949	calcium/calmodulin-dependent protein kinase ID	Camk1d	6.63807	5.59991	5.43296	5.26303	6.67384	5.58195	5.97269	5.27053	5.26678	5.70283	5.59093	6.65596	1.03816	0.169925	1.09189	0.702164	0.436044	1.06502	0.95313
1426514_at	AK019474	Mm.213582	RIKEN cDNA 4631426J05 gene	4631426J05Rik	7.80478	5.83036	7.2211	6.34163	7.98641	6.18388	7.54226	6.74281	6.54222	7.38168	6.00712	7.89559	1.97442	0.879474	1.80253	0.799443	0.839459	1.88847	0.513913
1426560_a_at	AA223007	Mm.279310	nephronectin	Npnt	9.02265	7.20945	7.98299	6.66107	9.43254	7.60437	7.60807	7.01569	6.83838	7.79553	7.40691	9.22759	1.81319	1.32193	1.82817	0.592376	0.957152	1.82068	1.43206
1426561_a_at	AA223007	Mm.279310	nephronectin	Npnt	8.40386	6.59246	7.22689	5.56071	9.04631	6.06824	6.54689	6.25739	5.90905	6.88689	6.33035	8.72508	1.81141	1.66618	2.97806	0.289507	0.977843	2.39474	1.83819
1426571_at	AW910499	Mm.26700	transmembrane protein 16A	Tmem16a	6.81634	4.76553	6.2114	5.1127	6.87529	5.48864	6.89845	5.79181	5.45226	6.55493	5.12709	6.84582	2.05081	1.0987	1.38665	1.10664	1.10267	1.71873	0.29089
1427025_at	AV094609	Mm.383205	myotubularin related protein 7	Mtmr7	7.66676	5.31832	6.73064	6.78005	8.07682	6.21335	6.75889	7.15583	6.96794	6.74476	5.76583	7.87179	2.34844	-0.0494076	1.86347	-0.396941	-0.223174	2.10595	1.12702
1427054_s_at	BC026627	Mm.209236	ABI gene family, member 3 (NESH) binding protein	Abi3bp	6.08108	4.39917	8.63807	6.79312	5.97957	4.71149	8.73234	7.67172	7.23242	8.68521	4.55533	6.03033	1.68191	1.84496	1.26807	1.06062	1.45279	1.47499	-2.65488
1427126_at	M12573	Mm.372314	heat shock protein 1B	Hspa1b	13.6125	11.7525	12.7838	12.619	13.5783	12.5762	12.4939	12.4353	12.5272	12.6388	12.1644	13.5954	1.85997	0.164728	1.00207	0.0585998	0.111664	1.43102	0.956541
1427183_at	BC023060	Mm.44176	epidermal growth factor-containing fibulin-like extracellular matrix protein 1	Efemp1	10.4959	8.29416	8.9629	8.75989	11.231	8.62242	9.58064	9.09513	8.92751	9.27177	8.45829	10.8634	2.20169	0.203008	2.60862	0.485502	0.344255	2.40516	1.59168
1427357_at	AK008793	Mm.46182	cytidine deaminase	Cda	10.2143	7.69279	8.45204	7.08215	10.348	8.12309	8.37764	7.45204	7.26709	8.41484	7.90794	10.2811	2.52153	1.36989	2.22487	0.925609	1.14775	2.3732	1.8663
1427368_x_at	BG867327	Mm.48757	feline sarcoma oncogene	Fes	8.30606	6.95536	6.84423	7.00562	8.87191	7.38543	7.91946	7.80864	7.40713	7.38185	7.1704	8.58898	1.3507	-0.16139	1.48647	0.110817	-0.0252864	1.41859	1.20714
1427655_a_at	M37694	Mm.319006	RIKEN cDNA A630038E17 gene	A630038E17Rik	7.70321	4.59096	5.71973	4.45286	7.62863	4.67807	5	5.63807	5.04547	5.35987	4.63452	7.66592	3.11225	1.26687	2.95056	-0.638074	0.314399	3.0314	2.30605
1427919_at	BC028307	Mm.263553	sushi-repeat-containing protein, X-linked 2	Srpx2	11.4413	8.3936	9.61765	8.3336	11.6964	8.38716	10.3583	8.92125	8.62742	9.98799	8.39038	11.5689	3.04773	1.28405	3.30925	1.43708	1.36056	3.17849	1.58088
1428083_at	AK018202	Mm.281895	RIKEN cDNA 2310043N10 gene	2310043N10Rik	10.1249	8.96319	10.2131	9.64404	10.1094	8.84266	10.2325	9.90599	9.77501	10.2228	8.90292	10.1172	1.16171	0.569068	1.26677	0.326552	0.44781	1.21424	-0.105655
1428377_at	AK018115	Mm.36544	BTB (POZ) domain containing 11	Btbd11	8.98356	7.72792	7.95536	7.72042	9.16541	7.46025	7.91109	7.86357	7.79199	7.93323	7.59409	9.07449	1.25564	0.234944	1.70516	0.0475255	0.141235	1.4804	1.14126
1428538_s_at	BI328146	Mm.28231	retinoic acid receptor responder (tazarotene induced) 2	Rarres2	9.49546	7.50859	7.93251	7.41447	8.83415	7.54148	7.72451	6.21529	6.81488	7.82851	7.52504	9.16481	1.98687	0.518036	1.29267	1.50922	1.01363	1.63977	1.33629
1428667_at	AW986246	Mm.21108	monoamine oxidase A	Maoa	12.5305	9.979	10.7325	10.5156	13.0873	10.2163	11.1082	10.4848	10.5002	10.9204	10.0976	12.8089	2.55148	0.216905	2.87107	0.623375	0.42014	2.71128	1.88855
1428789_at	AK008856	Mm.28376	Ral GEF with PH domain and SH3 binding motif 2	Ralgps2	7.36982	5.04002	7.18587	6.74819	7.40173	6.1127	6.6893	6.57137	6.65978	6.93758	5.57636	7.38577	2.3298	0.437674	1.28903	0.117926	0.2778	1.80942	0.448191
1428958_at	AV265674	Mm.40780	progestin and adipoQ receptor family member VIII	Paqr8	8.83542	7.82845	8.14771	6.7211	9.53002	7.83479	7.80671	7.16993	6.94551	7.97721	7.83162	9.18272	1.00696	1.42661	1.69523	0.636786	1.0317	1.3511	1.20551
1428984_a_at	AK005747	Mm.440453	RIKEN cDNA 1700012B09 gene	1700012B09Rik	9.02625	4.82273	5.89724	4.77083	8.6703	4.848	6.17592	4.64962	4.71022	6.03658	4.83536	8.84827	4.20352	1.12641	3.82231	1.52631	1.32636	4.01291	2.81169
1429166_s_at	AW494443	Mm.244078	calmin	Clmn	7.96232	6.65392	8.22014	7.82209	7.24127	5.73606	7.93369	7.50144	7.66177	8.07691	6.19499	7.60179	1.3084	0.398044	1.5052	0.432252	0.415148	1.4068	-0.475121
1429209_at	BE290548	Mm.154093	collagen, type XXIII, alpha 1	Col23a1	8.33316	5.63227	6.74281	5.848	8.51885	5.67243	6.58195	6.53294	6.19047	6.66238	5.65235	8.426	2.70089	0.894818	2.84642	0.0490135	0.471916	2.77366	1.76362
1429210_at	BE290548	Mm.154093	collagen, type XXIII, alpha 1	Col23a1	7.95884	4.52982	4.848	4.57894	8.03947	4.66107	6.08746	4.43296	4.50595	5.46773	4.59544	7.99916	3.42902	0.269058	3.3784	1.6545	0.961781	3.40371	2.53143
1429267_at	AW060409	Mm.274924	acyl-CoA thioesterase 11	Acot11	8.35271	6.22497	7.63009	7.37851	8.43713	6.85549	7.75422	7.44543	7.41197	7.69215	6.54023	8.39492	2.12774	0.251573	1.58164	0.308791	0.280182	1.85469	0.702764
1429402_at	AK003894	Mm.191281	glycosyltransferase 8 domain containing 2	Glt8d2	8.69453	7.45533	8.1267	7.38024	8.94778	6.8679	7.86419	7.10852	7.24438	7.99545	7.16161	8.82116	1.2392	0.74646	2.07989	0.755662	0.751061	1.65955	0.825712
1429403_x_at	AK003894	Mm.191281	glycosyltransferase 8 domain containing 2	Glt8d2	8.64386	7.15684	7.58721	7.69488	9.17966	7.09908	7.69349	7.41954	7.55721	7.64035	7.12796	8.91176	1.48701	-0.107665	2.08058	0.273948	0.0831414	1.7838	1.27141
1429443_at	AK014396	Mm.326240	copine IV	Cpne4	6.93428	4.43962	4.46597	4.43962	7.11582	5.53916	5.73064	5.41278	4.9262	5.09831	4.98939	7.02505	2.49466	0.0263513	1.57667	0.317858	0.172105	2.03566	1.92675
1429444_at	AK004371	Mm.266978	RAS-like, family 11, member A	Rasl11a	7.75355	6.21723	7.59991	7.40429	8.0207	6.32733	7.78005	7.50779	7.45604	7.68998	6.27228	7.88713	1.53632	0.195623	1.69337	0.272253	0.233938	1.61485	0.197146
1429768_at	BB355121	Mm.94371	dystrobrevin alpha	Dtna	6.8936	4.71149	6.4446	5.34696	7.42459	5.98641	6.28725	6.0917	5.71933	6.36593	5.34895	7.1591	2.18211	1.09764	1.43818	0.195551	0.646597	1.81014	0.79317
1429987_at	AK018112	Mm.160389	RIKEN cDNA 9930013L23 gene	9930013L23Rik	12.4444	10.4766	11.7375	10.5205	12.4415	10.2628	12.1931	11.6662	11.0934	11.9653	10.3697	12.443	1.96777	1.21694	2.17874	0.526945	0.871942	2.07326	0.47769
1430051_at	AK015635	Mm.19839	RIKEN cDNA 4930486L24 gene	4930486L24Rik	7.61765	6.59395	6.81634	5.2891	7.92006	6.74953	6.80478	6.32012	5.80461	6.81056	6.67174	7.76885	1.0237	1.52725	1.17052	0.484653	1.00595	1.09711	0.958293
1430385_a_at	BB207162	Mm.458319	galactosidase, beta 1-like	Glb1l	6.97957	5.92362	7.03562	7.01903	6.97957	5.97269	6.73877	6.74281	6.88092	6.8872	5.94816	6.97957	1.05594	0.0165892	1.00688	-0.00404683	0.0062712	1.03141	0.0923722
1430653_at	AI481778	---	RIKEN cDNA A930026B05 gene	A930026B05Rik	8.6388	6.83542	7.63735	7.43463	8.76587	7.42459	7.45697	6.88631	7.16047	7.54716	7.13	8.70233	1.80338	0.202721	1.34128	0.570664	0.386693	1.57233	1.15517
1430757_at	AK020727	---	prune homolog 2 (Drosophila)	Prune2	7.79896	6.16189	6.76155	6.76553	7.93192	6.44956	6.70044	6.13955	6.45254	6.731	6.30572	7.86544	1.63707	-0.00398351	1.48236	0.560888	0.278452	1.55971	1.13444
1430762_at	AK014780	Mm.72828	RIKEN cDNA 4833427G06 gene	4833427G06Rik	7.56071	5.97957	6.6279	6.46107	7.33985	6.01123	6.82528	6.45286	6.45696	6.72659	5.9954	7.45028	1.58115	0.166829	1.32862	0.372418	0.269623	1.45488	0.723695
1431042_at	AI530667	Mm.40780	progestin and adipoQ receptor family member VIII	Paqr8	8.56301	7.47086	7.37764	6.67525	9.08375	8.0129	7.64818	7.16692	6.92108	7.51291	7.74188	8.82338	1.09214	0.702393	1.07084	0.481262	0.591827	1.08149	1.31046
1431724_a_at	AK013804	Mm.422675	purinergic receptor P2Y, G-protein coupled 12	P2ry12	7.35226	4.63807	4.72792	4.65535	6.79701	5.38198	6.70874	5.41278	5.03407	5.71833	5.01002	7.07464	2.71419	0.0725686	1.41504	1.29596	0.684263	2.06461	1.35631
1432198_at	AK018172	---	---	---	13.3117	10.4389	11.4069	8.71699	13.0259	10.1913	11.1064	9.14491	8.93095	11.2567	10.3151	13.1688	2.87278	2.68996	2.83456	1.96152	2.32574	2.85367	1.91208
1433108_at	AK018014	Mm.123831 /// Mm.333026 /// Mm.347827 /// Mm.380070 /// Mm.389733 /// Mm.452774	Cell-line T536.2 T-cell receptor beta chain /// TRBV gene for T-cell receptor beta chain, variable region, 282BP /// T-cell receptor beta, joining region /// T-cell receptor beta, variable 8.2 /// T cell receptor beta chain, clone library HK8.3-6F8 /// Clone hybridoma 30b TCR V beta chain	Tcrb-J /// Tcrb-V8.2	6.18785	4.43296	5.45286	5.27053	5.80735	4.62059	6.03342	5.24031	5.25542	5.74314	4.52677	5.9976	1.75489	0.18233	1.18677	0.793109	0.487719	1.47083	0.25446
1433553_at	BB131106	Mm.41290	GTPase activating RANGAP domain-like 3	Garnl3	7.5691	6.47086	6.91528	5.83036	7.97097	6.55152	7.08534	6.65249	6.24142	7.00031	6.51119	7.77003	1.09823	1.08493	1.41945	0.432853	0.758889	1.25884	0.769722
1433579_at	BG068678	Mm.251196	transmembrane protein 30B	Tmem30b	8.9472	7.47897	8.84862	8.52003	9.18413	7.30012	8.74719	8.62753	8.57378	8.7979	7.38955	9.06567	1.46823	0.328594	1.88401	0.119652	0.224123	1.67612	0.267761
1433581_at	AV309085	Mm.258746	RIKEN cDNA 1190002N15 gene /// hypothetical protein LOC100044725	1190002N15Rik /// LOC100044725	11.0697	9.42522	10.4759	9.61581	10.8706	9.64494	10.193	9.87667	9.74624	10.3345	9.53508	10.9701	1.64444	0.860123	1.22566	0.316362	0.588242	1.43505	0.635639
1433582_at	AV309085	Mm.258746	RIKEN cDNA 1190002N15 gene /// hypothetical protein LOC100044725	1190002N15Rik /// LOC100044725	11.1961	10.003	10.7396	10.0767	11.2786	10.0604	10.536	10.2809	10.1788	10.6378	10.0317	11.2373	1.19315	0.66293	1.21814	0.255069	0.458999	1.20565	0.599554
1433719_at	AI854429	Mm.326125	solute carrier family 9 (sodium/hydrogen exchanger), member 9	Slc9a9	6.63227	5.24793	6.23074	6.32373	6.40088	4.84298	6.63807	6.34696	6.33534	6.43441	5.04545	6.51657	1.38434	-0.0929893	1.5579	0.291117	0.0990638	1.47112	0.0821664
1433864_at	AV254798	Mm.39874	low density lipoprotein-related protein 12	Lrp12	10.378	9.27496	9.57592	9.09803	10.4556	9.32553	9.17418	9.4545	9.27627	9.37505	9.30025	10.4168	1.10301	0.477885	1.13011	-0.280328	0.0987785	1.11656	1.04176
1433924_at	BM200248	Mm.392176	Transcribed locus	---	11.7661	10.3647	10.9883	10.4953	11.8864	10.2101	11.6156	10.7546	10.6249	11.302	10.2874	11.8262	1.40139	0.493074	1.67632	0.86103	0.677052	1.53886	0.524271
1434028_at	BQ174321	Mm.38594	aryl hydrocarbon receptor nuclear translocator 2	Arnt2	8.78463	7.72451	8.18884	8.11009	9.15228	7.64962	8.26162	8.3733	8.2417	8.22523	7.68706	8.96846	1.06012	0.0787443	1.50267	-0.111675	-0.0164655	1.2814	0.743229
1434150_a_at	AV171622	Mm.268451	methyltransferase like 7A1 /// HIG1 domain family, member 1C /// UbiE-YGHL1 fusion protein	Higd1c /// LOC554292 /// Mettl7a1 /// Ubie	9.08268	6.8505	7.15279	7.24508	9.4543	7.31288	7.75087	6.73606	6.99057	7.45183	7.08169	9.26849	2.23218	-0.0922854	2.14142	1.01481	0.461263	2.1868	1.81666
1434170_at	BB274776	Mm.55685	WD repeat domain 40B	Wdr40b	7.91707	6.63807	6.98413	6.02459	8.07682	6.89966	7.10748	6.79701	6.4108	7.04581	6.76887	7.99694	1.279	0.959548	1.17716	0.310466	0.635007	1.22808	0.951139
1434263_at	AV307274	Mm.182281	RIKEN cDNA F630110N24 gene	F630110N24Rik	8.01792	6.87036	7.31198	7.89482	8.58045	7.48945	7.90869	7.5744	7.73461	7.61033	7.17991	8.29918	1.14756	-0.582842	1.091	0.334289	-0.124277	1.11928	0.68885
1434590_at	BM898653	Mm.336619	RIKEN cDNA B230209C24 gene	B230209C24Rik	9.95434	7.81121	8.13289	7.40599	9.94881	7.94134	8.24222	6.92955	7.16777	8.18755	7.87628	9.95157	2.14313	0.726893	2.00746	1.31267	1.01978	2.0753	1.76402
1434599_a_at	BB758095	Mm.104744	tight junction protein 2	Tjp2	9.53993	8.4292	8.21189	7.99887	9.87713	8.44336	8.57592	7.93074	7.9648	8.3939	8.43628	9.70853	1.11074	0.213016	1.43377	0.64518	0.429098	1.27225	1.31463
1434678_at	AV306759	Mm.295324	muscleblind-like 3 (Drosophila)	Mbnl3	10.0933	7.75956	8.26021	6.98299	8.85331	7.56377	7.98128	7.70183	7.34241	8.12075	7.66166	9.4733	2.33373	1.27722	1.28954	0.279456	0.778338	1.81164	1.35255
1434725_at	AV255657	Mm.19316	GRAM domain containing 1C	Gramd1c	6.79701	5.46597	6.3147	5.94251	6.14975	4.57289	6.26679	5.76553	5.85402	6.29074	5.01943	6.47338	1.33104	0.372182	1.57686	0.501252	0.436717	1.45395	0.182639
1434828_at	BM200103	Mm.69013	RIKEN cDNA B430201A12 gene	B430201A12Rik	13.3706	11.0329	11.4755	10.3242	13.4584	10.9814	11.9316	10.3933	10.3587	11.7036	11.0071	13.4145	2.33765	1.15135	2.47708	1.53834	1.34485	2.40736	1.71093
1434866_x_at	BB021753	Mm.18522	carnitine palmitoyltransferase 1a, liver	Cpt1a	9.48905	6.63807	8.59991	8.85144	9.04603	7.57818	7.62498	7.65821	8.25482	8.11245	7.10813	9.26754	2.85097	-0.251524	1.46785	-0.0332333	-0.142379	2.15941	1.15509
1435049_s_at	BB179352	Mm.26678	expressed sequence AI854703	AI854703	6.82782	4.86295	6.36282	6.11686	7.21529	6.2114	6.08958	5.31832	5.71759	6.2262	5.53717	7.02155	1.96487	0.245957	1.00389	0.771266	0.508611	1.48438	0.795353
1435275_at	AV013496	Mm.29625	cytochrome c oxidase subunit VIb polypeptide 2	Cox6b2	9.2937	7.9571	8.8505	8.32912	9.60678	7.32283	9.44894	8.30195	8.31554	9.14972	7.63997	9.45024	1.3366	0.521376	2.28395	1.14699	0.834182	1.81027	0.300518
1435396_at	BM218509	Mm.285400	syntaxin binding protein 6 (amisyn)	Stxbp6	9.45779	6.94486	9.18339	8.46923	8.52317	6.97039	8.45492	7.29462	7.88193	8.81915	6.95763	8.99048	2.51293	0.714152	1.55278	1.1603	0.937224	2.03285	0.171329
1435494_s_at	AV297961	Mm.355327	desmoplakin	Dsp	7.11061	5.89239	5.38888	4.84298	6.77347	5.61765	6.24982	5.24031	5.04165	5.81935	5.75502	6.94204	1.21822	0.5459	1.15582	1.00951	0.777705	1.18702	1.12269
1435551_at	BG066491	Mm.329322	formin homology 2 domain containing 3	Fhod3	9.32283	7.91946	7.25833	6.12928	9.49785	7.90448	7.20359	6.28725	6.20827	7.23096	7.91197	9.41034	1.40337	1.12905	1.59337	0.916342	1.02269	1.49837	2.17938
1435618_at	BB473446	Mm.44358	paraneoplastic antigen MA2	Pnma2	7.24603	5.24793	4.57894	5.94251	7.04221	5.90448	5.70598	4.88753	5.41502	5.14246	5.57621	7.14412	1.9981	-1.36358	1.13772	0.818453	-0.272562	1.56791	2.00166
1435622_at	AV340499	Mm.340214	heparan sulfate (glucosamine) 3-O-sulfotransferase 3A1	Hs3st3a1	8.35755	6.74819	7.26397	6.32733	8.6664	6.77873	6.8009	5.35403	5.84068	7.03244	6.76346	8.51198	1.60936	0.936645	1.88767	1.44687	1.19176	1.74851	1.47954
1435703_at	AW045947	---	similar to RIKEN cDNA 2810457I06	LOC677224	8.22689	6.97384	7.63662	6.98641	8.60214	7.48301	7.54226	7.38974	7.18807	7.58944	7.22843	8.41452	1.25305	0.650214	1.11913	0.152519	0.401366	1.18609	0.825077
1435936_at	BI134706	Mm.340778	solute carrier family 13 (sodium-dependent citrate transporter), member 5	Slc13a5	8.1472	6.22689	8.05148	7.43045	8.36107	7.23649	8.03837	6.42459	6.92752	8.04493	6.73169	8.25414	1.92031	0.621028	1.12457	1.61378	1.11741	1.52244	0.20921
1435945_a_at	BG865910	Mm.9911	potassium intermediate/small conductance calcium-activated channel, subfamily N, member 4	Kcnn4	11.5428	8.69558	8.18289	5.42291	11.6365	8.95478	8.42794	5.33628	5.37959	8.30542	8.82518	11.5897	2.84726	2.75999	2.68176	3.09166	2.92582	2.76451	3.28427
1435984_at	AI450803	---	RIKEN cDNA 1110033F14 gene	1110033F14Rik	8.60437	6.8802	7.13237	6.59246	7.24317	6.22497	7.38716	6.70874	6.6506	7.25976	6.55258	7.92377	1.72417	0.539914	1.01821	0.678417	0.609165	1.37119	0.664007
1435999_at	BB284475	Mm.99613	serine peptidase inhibitor, Kazal type 8	Spink8	7.33628	5.61176	6.27798	5.81506	6.81506	5.3505	6.60288	5.6837	5.74938	6.44043	5.48113	7.07567	1.72452	0.462922	1.46457	0.919188	0.691055	1.59454	0.635239
1436002_at	BB484128	Mm.258491	signal peptide, CUB domain, EGF-like 3	Scube3	7.22689	6.08958	5.73606	6.13545	6.7866	4.73335	6.58195	6.3345	6.23497	6.15901	5.41147	7.00675	1.13731	-0.399389	2.05324	0.247457	-0.0759661	1.59528	0.847736
1436115_at	BB829749	Mm.81916	gene model 266, (NCBI)	Gm266	8.09064	6.93546	6.74685	6.42626	8.1267	6.37678	6.91169	6.01569	6.22098	6.82927	6.65612	8.10867	1.15518	0.320585	1.74993	0.895998	0.608292	1.45255	1.2794
1436218_at	AV337396	Mm.445579	Transcribed locus	---	8.17293	6.12309	6.26303	6.66107	8.38888	6.5744	6.59694	6.56224	6.61165	6.42998	6.34875	8.2809	2.04984	-0.398031	1.81447	0.0346927	-0.181669	1.93216	1.85092
1436221_at	BG067625	Mm.101743	DNA segment, Chr 1, ERATO Doi 471, expressed /// similar to C1orf32 putative protein	D1Ertd471e /// LOC100039795 /// LOC100048175	8.6879	5.96347	6.59395	5.77873	9.42017	6.4446	7.01011	4.56682	5.17277	6.80203	6.20404	9.05404	2.72443	0.815217	2.97557	2.44329	1.62926	2.85	2.25201
1436246_at	AI849504	Mm.65317	Transcribed locus	---	7.80735	4.64386	5.32193	5.39575	7.79961	5.29646	5.83794	5.32912	5.36244	5.57994	4.97016	7.80348	3.1635	-0.0738202	2.50315	0.50882	0.2175	2.83332	2.22354
1436293_x_at	AI852300	Mm.445387	similar to C1orf32 putative protein	LOC100039795 /// LOC100048175	10.0217	7.23458	7.45368	7.2854	9.89209	7.02459	7.57667	6.89966	7.09253	7.51518	7.12958	9.95688	2.7871	0.16828	2.8675	0.677014	0.422647	2.8273	2.4417
1436870_s_at	BG068103	Mm.226284	actin filament associated protein 1-like 2	Afap1l2	7.67596	4.49825	6.27053	5.32553	8.1298	5.05745	6.65105	4.72792	5.02673	6.46079	4.77785	7.90288	3.17771	0.944999	3.07235	1.92313	1.43406	3.12503	1.44209
1436894_at	BB324138	Mm.101743	DNA segment, Chr 1, ERATO Doi 471, expressed /// similar to C1orf32 putative protein	D1Ertd471e /// LOC100039795 /// LOC100048175	6.66959	4.78136	5.2891	5.53916	7.19476	4.64962	4.96347	4.49185	5.01551	5.12629	4.71549	6.93218	1.88823	-0.250062	2.54514	0.471621	0.110779	2.21669	1.80589
1436996_x_at	AV066625	Mm.177539	lysozyme 1	Lyz1	9.09117	7.77347	8.18587	8.62095	8.8351	7.72792	6.6907	4.96809	6.79452	7.43828	7.75069	8.96314	1.3177	-0.435086	1.10718	1.72261	0.64376	1.21244	1.52486
1437057_at	AI450376	Mm.275216	multiple EGF-like-domains 6	Megf6	7.38888	5.97499	7.43296	7.1809	7.74079	5.17393	7.91528	7.76686	7.47388	7.67412	5.57446	7.56484	1.41389	0.252056	2.56687	0.148422	0.200239	1.99038	-0.109285
1437303_at	BI102913	Mm.4364	interleukin 6 signal transducer	Il6st	10.7546	8.83668	12.3171	11.6349	10.8667	9.72911	12.1329	11.4591	11.547	12.225	9.2829	10.8106	1.91796	0.682183	1.13755	0.673825	0.678004	1.52775	-1.41439
1437385_at	AV264768	Mm.442049	collagen and calcium binding EGF domains 1	Ccbe1	11.0079	8.96405	10.4734	9.07307	10.5225	9.0268	10.0678	9.2281	9.15058	10.2706	8.99543	10.7652	2.04382	1.40033	1.49568	0.839741	1.12004	1.76975	0.494556
1437405_a_at	BB787243	Mm.233799	insulin-like growth factor binding protein 4	Igfbp4	13.4013	12.2175	13.23	12.8411	13.6205	12.1216	13.1235	12.5044	12.6728	13.1768	12.1696	13.5109	1.1838	0.388948	1.49883	0.619061	0.504004	1.34131	0.334133
1437406_x_at	BB787243	Mm.233799	insulin-like growth factor binding protein 4	Igfbp4	13.1905	8.23218	12.8788	12.6839	13.4767	11.9677	12.9558	12.2522	12.4681	12.9173	10.0999	13.3336	4.95828	0.194882	1.50902	0.703628	0.449255	3.23365	0.416246
1437421_at	BB332988	Mm.40530	Transcribed locus	---	6.88509	5.69209	6.45943	5.83036	6.52982	5.2555	5.78136	5.66107	5.74571	6.1204	5.4738	6.70745	1.19299	0.629075	1.27432	0.120294	0.374685	1.23366	0.587058
1437458_x_at	AV075715	Mm.200608	clusterin	Clu	11.3984	6.2555	9.78921	9.49506	11.0231	7.12309	8.75756	8.09487	8.79496	9.27338	6.68929	11.2107	5.14287	0.294152	3.89997	0.662687	0.47842	4.52142	1.93733
1437463_x_at	BB532080	Mm.14455	transforming growth factor, beta induced	Tgfbi	10.1631	8.37634	10.1833	8.46964	9.62315	8.33047	9.89996	8.98328	8.72646	10.0416	8.35341	9.89315	1.7868	1.71362	1.29268	0.916682	1.31515	1.53974	-0.148464
1437502_x_at	BB560574	Mm.29742	CD24a antigen /// predicted gene, EG621324	Cd24a /// EG621324	12.9307	9.86666	11.7645	10.4537	12.6182	10.5202	10.7381	10.1586	10.3061	11.2513	10.1934	12.7744	3.06402	1.31077	2.09795	0.579483	0.945129	2.58099	1.52316
1437689_x_at	AV152288	Mm.200608	clusterin	Clu	11.8134	6.67666	10.0688	9.72758	11.4848	6.87036	8.46923	7.74349	8.73553	9.26901	6.77351	11.6491	5.13672	0.341198	4.61446	0.725747	0.533472	4.87559	2.3801
1437902_s_at	AV012073	Mm.28231	retinoic acid receptor responder (tazarotene induced) 2	Rarres2	9.33494	8.20945	8.18636	7.87283	9.29508	8.23554	8.25786	7.61692	7.74487	8.22211	8.22249	9.31501	1.12549	0.313533	1.05954	0.640943	0.477238	1.09252	1.0929
1438115_a_at	BB805362	Mm.27842	solute carrier family 9 (sodium/hydrogen exchanger), member 3 regulator 1	Slc9a3r1	11.1008	9.84282	10.1184	10.0662	11.3677	9.90222	10.7523	10.1501	10.1082	10.4354	9.87252	11.2343	1.25797	0.0521983	1.46552	0.602169	0.327184	1.36174	0.798909
1438319_x_at	BB404569	Mm.30965	FAST kinase domains 2	Fastkd2	9.96679	7.14262	9.25243	9.22473	10.0087	8.20848	9.3637	8.4508	8.83776	9.30806	7.67555	9.98775	2.82418	0.0277037	1.80023	0.912898	0.470301	2.3122	0.679688
1438354_x_at	BB705075	Mm.275555	Calponin 3, acidic	Cnn3	11.2011	9.15836	10.3333	9.20163	10.9012	8.94924	9.1025	9.14491	9.17327	9.71788	9.0538	11.0512	2.04279	1.13163	1.952	-0.0424124	0.54461	1.99739	1.33331
1438531_at	BM119567	---	RIKEN cDNA A730054J21 gene	A730054J21Rik	12.3591	10.5094	11.2072	9.99633	12.6354	10.495	11.3497	10.6554	10.3258	11.2784	10.5022	12.4972	1.84968	1.21087	2.1404	0.694316	0.952591	1.99504	1.21878
1438650_x_at	AV330726	Mm.378921	gap junction protein, alpha 1	Gja1	13.5065	8.25125	13.2331	13.1803	13.3275	11.7229	11.4273	11.9133	12.5468	12.3302	9.98707	13.417	5.2553	0.0528287	1.60459	-0.485988	-0.21658	3.42994	1.08681
1438968_x_at	AV058358	Mm.295230	serine protease inhibitor, Kunitz type 2	Spint2	9.55286	7.87221	8.36676	7.92006	9.64277	8.05202	8.32957	7.64674	7.7834	8.34817	7.96212	9.59782	1.68065	0.446704	1.59075	0.682833	0.564769	1.6357	1.24965
1439274_at	AW455902	Mm.257354	RIKEN cDNA A230083H22 gene	A230083H22Rik	8.09961	5.50779	6.41954	5.35403	7.46842	5.21335	6.5345	4.47897	4.9165	6.47702	5.36057	7.78402	2.59182	1.06551	2.25507	2.05553	1.56052	2.42344	1.307
1439327_at	BB197647	Mm.442049	collagen and calcium binding EGF domains 1	Ccbe1	10.1548	8.16541	9.40578	8.55113	9.7812	8.6749	8.48301	8.24317	8.39715	8.94439	8.42015	9.96801	1.98941	0.854648	1.1063	0.239836	0.547242	1.54785	1.02361
1439547_at	AV257563	---	RIKEN cDNA A930007A09 gene	A930007A09Rik	6.70598	4.51096	6.41954	6.18388	6.99209	5.80478	6.08108	6.21917	6.20153	6.25031	5.15787	6.84903	2.19502	0.235655	1.18731	-0.138085	0.0487854	1.69116	0.598722
1439748_at	AV328546	Mm.42078	dipeptidylpeptidase 6	Dpp6	6.00225	4.63227	5.85798	4.56682	6.70044	4.47249	4.54226	5.49185	5.02933	5.20012	4.55238	6.35135	1.36998	1.29117	2.22795	-0.949595	0.170785	1.79897	1.15123
1440087_at	BB560357	---	---	---	6.73064	5.57592	6.51254	6.15178	6.99774	5.42962	6.12722	5.98413	6.06796	6.31988	5.50277	6.86419	1.15472	0.360765	1.56813	0.143087	0.251926	1.36143	0.54431
1440587_at	BM238838	Mm.375362	Transcribed locus	---	5.97269	4.53605	6.27426	5.95187	6.34163	5.07039	5.84298	5.96578	5.95883	6.05862	4.80322	6.15716	1.43664	0.322394	1.27124	-0.122805	0.0997944	1.35394	0.0985411
1440911_at	AI429655	Mm.154093	collagen, type XXIII, alpha 1	Col23a1	8.2738	4.73877	5.91169	4.96347	8.44584	4.93546	6.28355	4.71149	4.83748	6.09762	4.83711	8.35982	3.53503	0.948217	3.51038	1.57206	1.26014	3.52271	2.2622
1441101_at	BB076023	Mm.125298	HECT, C2 and WW domain containing E3 ubiquitin protein ligase 1	Hecw1	7.03122	5.29278	5.30378	5.74685	6.44128	4.61471	5.75756	4.98641	5.36663	5.53067	4.95375	6.73625	1.73844	-0.443069	1.82657	0.771146	0.164038	1.78251	1.20558
1441687_at	AW047257	Mm.20355	wingless-related MMTV integration site 4	Wnt4	7.81314	6.62205	7.06178	6.70044	8.07842	5.05745	6.90929	6.75355	6.727	6.98553	5.83975	7.94578	1.19109	0.361336	3.02097	0.155742	0.258539	2.10603	0.960244
1441779_at	BB750043	---	RIKEN cDNA 9530006C21 gene	9530006C21Rik	7.87098	6.66534	6.65535	6.62205	7.51806	6.1918	6.55919	6.12516	6.3736	6.60727	6.42857	7.69452	1.20565	0.0333	1.32626	0.434031	0.233665	1.26595	1.08725
1441894_s_at	BB071890	Mm.276573	GRP1 (general receptor for phosphoinositides 1)-associated scaffold protein	Grasp	11.7549	10.5204	10.8097	10.7118	11.8156	10.6752	11.0283	11.0152	10.8635	10.919	10.5978	11.7853	1.23451	0.0978487	1.14046	0.0131146	0.0554816	1.18748	0.866272
1441912_x_at	AV290571	Mm.283217	complement component 2 (within H-2S)	C2	8.70667	6.92837	7.12309	6.43463	8.55689	6.62059	7.49825	6.93664	6.68563	7.31067	6.77448	8.63178	1.7783	0.688459	1.9363	0.561613	0.625036	1.8573	1.32111
1442140_at	AI591634	Mm.90140	tenascin N	Tnn	9.73742	6.94603	9.23338	6.54071	9.65231	6.82273	9.0031	7.14975	6.84523	9.11824	6.88438	9.69486	2.79139	2.69267	2.82958	1.85335	2.27301	2.81048	0.576624
1442676_at	AV356118	Mm.21108	monoamine oxidase A	Maoa	10.1727	7.57894	8.37547	8.25077	10.1999	7.71905	8.886	8.08799	8.16938	8.63074	7.64899	10.1863	2.59374	0.124702	2.48087	0.798008	0.461355	2.5373	1.55556
1443665_at	BE994639	Mm.426874	RIKEN cDNA D030011O10 gene	D030011O10Rik	8.20408	6.2854	6.39575	5.92362	7.61102	6.4545	6.63807	6.10852	6.01607	6.51691	6.36995	7.90755	1.91868	0.472124	1.15652	0.529549	0.500837	1.5376	1.39064
1443698_at	BB645745	Mm.291131	XIAP associated factor 1	Xaf1	10.0236	8.10643	9.31719	8.43546	9.53372	7.87221	9.00562	8.17792	8.30669	9.16141	7.98932	9.77867	1.91718	0.881725	1.66151	0.827707	0.854716	1.78934	0.617262
1444109_at	BB526251	---	RIKEN cDNA C130009A20 gene	C130009A20Rik	6.91767	5.89724	7.46761	6.6453	6.45615	4.94017	6.60733	6.76155	6.70342	7.03747	5.4187	6.68691	1.02043	0.822307	1.51598	-0.154221	0.334043	1.26821	-0.350558
1445504_at	BB049966	Mm.23126	predicted gene, EG331392	EG331392	7.95884	5.21723	7.5947	6.67384	8.03782	6.99322	7.41278	6.85549	6.76467	7.50374	6.10523	7.99833	2.74161	0.920859	1.0446	0.55729	0.739074	1.89311	0.494592
1445701_at	BB560322	Mm.440679	ATPase, Ca++ transporting, plasma membrane 4	Atp2b4	6.84549	4.90207	6.43796	5.21335	6.35403	5.34696	5.94251	6.38716	5.80025	6.19024	5.12452	6.59976	1.94342	1.22461	1.00707	-0.444641	0.389986	1.47524	0.409522
1446126_at	BG076050	Mm.332389	Hypothetical protein LOC100041524	LOC100041524	5.93782	4.87283	5.67525	5.03562	5.82782	4.53605	5.41616	5.40259	5.2191	5.54571	4.70444	5.88282	1.06499	0.639627	1.29177	0.0135784	0.326603	1.17838	0.337109
1446591_at	BB432090	Mm.188108	gene model 1574, (NCBI) /// similar to Gene model 1574, (NCBI)	Gm1574 /// LOC100045399	6.57289	5.44294	5.80993	5.73877	6.9331	5.08321	5.19771	4.41954	5.07915	5.50382	5.26308	6.753	1.12995	0.071161	1.84989	0.778169	0.424665	1.48992	1.24918
1446683_at	BB098038	Mm.288894	epidermal growth factor receptor pathway substrate 15-like 1	Eps15l1	7.31288	6.29829	7.05311	6.12516	6.93192	5.71149	6.50621	6.46434	6.29475	6.77966	6.00489	7.1224	1.01459	0.927956	1.22042	0.0418669	0.484912	1.11751	0.342741
1447544_at	BB486335	Mm.463488	Transcribed locus	---	8.40812	7.37764	7.30378	7.01681	9.31266	6.60881	6.86913	6.74416	6.88048	7.08646	6.99323	8.86039	1.03047	0.286972	2.70385	0.12497	0.205971	1.86716	1.77393
1447831_s_at	BB431693	Mm.383205	myotubularin related protein 7	Mtmr7	8.10905	6.48543	6.17792	6.34518	8.10434	5.90207	6.52042	6.55459	6.44989	6.34917	6.19375	8.10669	1.62362	-0.167266	2.20226	-0.0341666	-0.100716	1.91294	1.75752
1448021_at	AA266723	Mm.440167	Transcribed locus	---	7.71631	6.37156	6.11061	5.97728	8.27426	4.62059	6.50938	5.14975	5.56351	6.31	5.49607	7.99528	1.34475	0.133334	3.65368	1.35963	0.746483	2.49921	1.68529
1448123_s_at	NM_009369	Mm.14455	transforming growth factor, beta induced	Tgfbi	10.5408	8.28077	10.9478	9.27356	10.5286	8.89057	11.0318	9.70113	9.48735	10.9898	8.58567	10.5347	2.26004	1.67422	1.63798	1.33064	1.50243	1.94901	-0.455098
1448169_at	NM_010664	Mm.22479	keratin 18	Krt18	9.5159	8.50224	7.94193	7.09908	9.71149	7.6575	8.04821	7.6014	7.35024	7.99507	8.07987	9.6137	1.01366	0.842843	2.054	0.446815	0.644829	1.53383	1.61862
1448182_a_at	NM_009846	Mm.29742	CD24a antigen /// predicted gene, EG621324	Cd24a /// EG621324	14.1668	11.883	13.2112	11.9819	14.1765	11.8624	13.4151	12.0778	12.0298	13.3131	11.8727	14.1716	2.28373	1.22931	2.3141	1.33734	1.28332	2.29891	0.858467
1448254_at	BC002064	Mm.279690	pleiotrophin	Ptn	13.281	11.5475	12.2176	11.7405	12.7934	11.2806	12.2133	11.7384	11.7394	12.2154	11.4141	13.0372	1.73344	0.477169	1.51278	0.474868	0.476019	1.62311	0.821729
1448260_at	NM_011670	Mm.29807	ubiquitin carboxy-terminal hydrolase L1	Uchl1	12.2332	10.9418	10.5521	10.1509	12.2277	10.8602	10.6545	10.4358	10.2933	10.6033	10.901	12.2305	1.29145	0.401203	1.3675	0.218772	0.309988	1.32948	1.62716
1448265_x_at	BC015076	Mm.33240	myelin protein zero-like 2	Mpzl2	8.40812	5.88264	6.14771	4.43962	8.27333	5.24413	6.21917	5.84549	5.14256	6.18344	5.56338	8.34072	2.52547	1.70809	3.0292	0.373678	1.04088	2.77734	2.15728
1448494_at	BB550400	Mm.22701	growth arrest specific 1	Gas1	10.6517	8.03507	10.6761	9.49426	10.8897	7.97039	10.3778	8.85144	9.17285	10.5269	8.00273	10.7707	2.61661	1.18188	2.91934	1.52632	1.3541	2.76797	0.243763
1448507_at	BC019531	Mm.247951	EF hand domain containing 1	Efhd1	8.59246	6.44956	5.71425	6.59395	8.98242	6.09592	5.91648	5.50462	6.04929	5.81536	6.27274	8.78744	2.1429	-0.879706	2.8865	0.411856	-0.233925	2.5147	2.97208
1448690_at	NM_008430	Mm.10800	potassium channel, subfamily K, member 1	Kcnk1	11.2767	7.90026	8.61949	6.11061	11.5918	7.98925	9.73386	7.3637	6.73716	9.17667	7.94476	11.4343	3.37644	2.50887	3.60255	2.37017	2.43952	3.4895	2.25758
1448706_at	NM_019551	Mm.427162	Traf and Tnf receptor associated protein	Ttrap	12.1198	10.8738	11.0358	10.793	11.8526	10.4504	10.8858	10.1746	10.4838	10.9608	10.6621	11.9862	1.24602	0.242796	1.40222	0.711221	0.477009	1.32412	1.02543
1448737_at	AF052492	Mm.18590	tetraspanin 7	Tspan7	10.9663	9.13622	9.97441	9.37895	10.8791	9.07173	9.15836	9.20408	9.29151	9.56639	9.10398	10.9227	1.83007	0.59547	1.80739	-0.0457248	0.274872	1.81873	1.35632
1449010_at	NM_011020	Mm.39330	heat shock protein 4 like	Hspa4l	10.102	8.17143	8.62022	7.74012	9.77165	8.08375	8.5263	7.80607	7.77309	8.57326	8.12759	9.93682	1.93055	0.880102	1.68791	0.720237	0.80017	1.80923	1.36355
1449011_at	BB732135	Mm.275800	solute carrier family 12, member 7	Slc12a7	8.22834	6.46923	7.46516	6.31107	8.60251	6.38543	7.79961	7.04985	6.68046	7.63238	6.42733	8.41543	1.7591	1.15409	2.21708	0.749757	0.951924	1.98809	0.783044
1449106_at	NM_008161	Mm.200916	glutathione peroxidase 3	Gpx3	10.8623	9.53625	9.54438	8.81698	11.0797	9.30401	10.0737	9.03067	8.92383	9.80906	9.42013	10.971	1.32608	0.727401	1.77568	1.04307	0.885237	1.55088	1.16194
1449146_at	NM_010929	Mm.173813	Notch gene homolog 4 (Drosophila)	Notch4	9.22062	5.40259	5.20555	5.21723	9.74903	6.30925	6.05961	6.1918	5.70452	5.63258	5.85592	9.48483	3.81803	-0.0116818	3.43978	-0.132185	-0.0719332	3.62891	3.85224
1449280_at	BC020038	Mm.38929	endothelial cell-specific molecule 1 /// similar to Endothelial cell-specific molecule 1 precursor (ESM-1 secretory protein) (ESM-1)	Esm1 /// LOC632677	9.14975	4.89239	6.24222	4.56682	8.6851	5.69209	5.99774	5.44626	5.00654	6.11998	5.29224	8.91742	4.25736	1.67541	2.99301	0.551488	1.11345	3.62518	2.79744
1449357_at	NM_025865	Mm.273375	RIKEN cDNA 2310030G06 gene	2310030G06Rik	9.26186	7.73403	7.83289	7.67666	9.10486	7.90207	8.04494	7.21723	7.44695	7.93892	7.81805	9.18336	1.52783	0.156228	1.20279	0.82771	0.491969	1.36531	1.24445
1449369_at	NM_015775	Mm.276145	transmembrane protease, serine 2	Tmprss2	8.11009	6.27984	6.25172	6.31107	7.87406	6.2854	4.92125	4.52356	5.41731	5.58648	6.28262	7.99208	1.83025	-0.059348	1.58866	0.397684	0.169168	1.70945	2.40559
1449434_at	NM_007606	Mm.300	carbonic anhydrase 3	Car3	9.09724	5.54535	5.9331	5.52356	10.9692	4.81762	6.26303	6.07682	5.80019	6.09807	5.18149	10.0332	3.55189	0.409539	6.15155	0.186219	0.297879	4.85172	3.93514
1449634_a_at	AW046296	Mm.440605	ankyrin repeat and sterile alpha motif domain containing 1B	Anks1b	7.83415	6.70874	6.38543	5.47573	8.08215	6.90809	6.87406	6.55152	6.01362	6.62975	6.80842	7.95815	1.12542	0.909698	1.17406	0.322543	0.61612	1.14974	1.32841
1449659_s_at	AW547060	Mm.60224	M-phase phosphoprotein 9	Mphosph9	7.75489	6.73877	7.01569	7.11582	7.77149	6.73471	7.11998	7.08958	7.1027	7.06784	6.73674	7.76319	1.01612	-0.10013	1.03678	0.0303957	-0.0348672	1.02645	0.695352
1449863_a_at	NM_010056	Mm.4873	distal-less homeobox 5	Dlx5	8.3966	6.28355	8.33181	7.58721	8.45656	5.61765	8.1467	7.42878	7.508	8.23925	5.9506	8.42658	2.11305	0.744598	2.83891	0.717917	0.731257	2.47598	0.187328
1450123_at	NM_023868	Mm.239871	ryanodine receptor 2, cardiac	Ryr2	7.81121	4.71699	6.54381	5.53294	7.84549	5.91886	7.45861	5.3505	5.44172	7.00121	5.31793	7.82835	3.09422	1.01086	1.92663	2.10811	1.55949	2.51043	0.827144
1450171_x_at	NM_010373	Mm.14424	granzyme E	Gzme	12.4432	7.83668	10.3414	7.18982	12.2673	8.15127	10.8202	8.65464	7.92223	10.5808	7.99398	12.3553	4.6065	3.15158	4.11607	2.16554	2.65856	4.36128	1.77447
1450242_at	NM_016928	Mm.116894	toll-like receptor 5	Tlr5	8.22207	6.96809	6.37678	6.65249	8.6125	6.80607	7.01346	6.52513	6.58881	6.69512	6.88708	8.41729	1.25398	-0.27571	1.80643	0.488333	0.106312	1.53021	1.72217
1450484_a_at	AK004595	Mm.271839	cytidine monophosphate (UMP-CMP) kinase 2, mitochondrial	Cmpk2	6.31832	4.59694	5.98868	4.51096	6.25739	5.24793	5.97039	4.60881	4.55989	5.97954	4.92243	6.28785	1.72138	1.47772	1.00946	1.36158	1.41965	1.36542	0.308313
1450567_a_at	NM_031163	Mm.2423	collagen, type II, alpha 1	Col2a1	9.74702	8.1634	9.85798	8.27286	10.6217	8.42962	10.8821	10.1186	9.19571	10.37	8.29651	10.1844	1.58362	1.58512	2.19207	0.763556	1.17434	1.88784	-0.185693
1450905_at	BB476707	Mm.256712	plexin C1	Plxnc1	7.91409	6.5157	7.74079	6.69627	8.23601	6.04658	7.30104	6.82655	6.76141	7.52092	6.28114	8.07505	1.39839	1.04452	2.18944	0.47449	0.759505	1.79391	0.554134
1450906_at	BB476707	Mm.256712	plexin C1 /// similar to plexin C1	LOC100044106 /// Plxnc1	7.11582	5.11686	6.97154	6.26679	7.61545	5.45286	6.84549	5.20163	5.73421	6.90852	5.28486	7.36563	1.99896	0.704757	2.16259	1.64386	1.17431	2.08077	0.457118
1451040_at	AI451865	Mm.28109	D-tyrosyl-tRNA deacylase 1 homolog (S. cerevisiae) /// similar to D-tyrosyl-tRNA deacylase 1	Dtd1 /// LOC100048650	10.4611	9.37526	9.5074	9.62242	10.6074	8.78823	9.84188	9.13981	9.38111	9.67464	9.08174	10.5342	1.08581	-0.11502	1.81919	0.702072	0.293526	1.4525	0.859608
1451152_a_at	BC027319	Mm.4550	ATPase, Na+/K+ transporting, beta 1 polypeptide	Atp1b1	9.92169	8.08693	8.77545	7.98527	10.497	9.03205	8.90869	8.79051	8.38789	8.84207	8.55949	10.2093	1.83476	0.790173	1.46491	0.118181	0.454177	1.64983	1.36725
1451394_at	AF092507	Mm.42078	dipeptidylpeptidase 6	Dpp6	7.97728	5.06609	5.31832	6.32912	7.62205	5.04439	6.56071	5.84298	6.08605	5.93952	5.05524	7.79967	2.91119	-1.01081	2.57766	0.717736	-0.146535	2.74442	1.86015
1451515_s_at	BC010799	Mm.39974	glycine-N-acyltransferase	Glyat	6.93192	4.93546	6.61176	6.1918	7.04658	4.7761	6.42962	5.66391	5.92786	6.52069	4.85578	6.98925	1.99646	0.419963	2.27047	0.765702	0.592833	2.13347	0.46856
1451660_a_at	BC016893	Mm.215	homeo box B6	Hoxb6	9.87206	8.76321	7.63154	7.22978	10.1494	8.91409	7.99718	8.35447	7.79212	7.81436	8.83865	10.0107	1.10885	0.401761	1.23528	-0.35729	0.0222352	1.17206	2.19635
1451716_at	AW412521	Mm.330745	v-maf musculoaponeurotic fibrosarcoma oncogene family, protein B (avian)	Mafb	7.14771	5.99548	7.27891	7.19869	7.54921	5.7761	6.92362	6.17393	6.68631	7.10127	5.88579	7.34846	1.15223	0.0802234	1.7731	0.749698	0.414961	1.46267	0.247191
1451765_a_at	AF136571	Mm.10211	ectonucleoside triphosphate diphosphohydrolase 5	Entpd5	8.63045	7.51175	8.30879	7.88264	8.75489	7.23649	7.80478	7.3733	7.62797	8.05679	7.37412	8.69267	1.1187	0.426151	1.51839	0.431476	0.428814	1.31855	0.635883
1451798_at	M57525	Mm.882	interleukin 1 receptor antagonist	Il1rn	8.48663	5.55766	8.99124	7.29829	8.43171	6.15381	8.80413	6.40088	6.84959	8.89768	5.85573	8.45917	2.92898	1.69295	2.2779	2.40325	2.0481	2.60344	-0.438514
1451935_a_at	AF099020	Mm.295230	serine protease inhibitor, Kunitz type 2	Spint2	9.458	7.8716	8.66213	8.2148	9.44501	8.40854	8.47249	8.29646	8.25563	8.56731	8.14007	9.45151	1.5864	0.447329	1.03647	0.17603	0.31168	1.31144	0.884195
1451972_at	AA152997	Mm.379893	glucocorticoid induced transcript 1 /// predicted gene, EG545216 /// similar to glucocorticoid induced transcript 1	EG545216 /// Glcci1 /// LOC100046012	8.81346	7.56986	8.62863	7.47249	8.97985	7.57667	8.47978	7.27426	7.37337	8.5542	7.57326	8.89666	1.2436	1.15614	1.40318	1.20552	1.18083	1.32339	0.342453
1452050_at	BG071931	Mm.191949	calcium/calmodulin-dependent protein kinase ID	Camk1d	7.63227	6.23458	6.58346	6.2891	7.25361	6.02015	7.05311	6.29646	6.29278	6.81829	6.12736	7.44294	1.39769	0.294362	1.23346	0.756654	0.525508	1.31558	0.624655
1452092_at	AK019474	Mm.213582	RIKEN cDNA 4631426J05 gene	4631426J05Rik	8.5611	7.18884	8.28031	6.63372	9.16113	7.81442	8.29186	7.85549	7.24461	8.28608	7.50163	8.86111	1.37226	1.64658	1.34671	0.43637	1.04148	1.35949	0.57503
1452106_at	AA223007	Mm.279310	nephronectin	Npnt	11.9129	8.55574	10.4472	7.79896	12.3429	8.73809	10.7047	9.01764	8.4083	10.5759	8.64692	12.1279	3.35715	2.64823	3.60479	1.68704	2.16763	3.48097	1.55195
1452107_s_at	AA223007	Mm.440226	Transcribed locus	---	11.8814	8.50581	10.225	7.6907	12.2889	8.52826	10.3166	8.86171	8.2762	10.2708	8.51704	12.0851	3.37561	2.53427	3.76061	1.45491	1.99459	3.56811	1.81435
1452114_s_at	BF225802	Mm.405761	insulin-like growth factor binding protein 5	Igfbp5	13.3585	11.3839	12.0902	10.2619	13.4302	11.2174	12.7482	11.5568	10.9094	12.4192	11.3007	13.3943	1.97454	1.82835	2.21279	1.19133	1.50984	2.09367	0.97514
1452169_a_at	BC014860	Mm.314923	diacylglycerol kinase zeta	Dgkz	10.7317	9.67207	10.0171	9.93987	10.982	9.853	10.3128	10.047	9.99343	10.1649	9.76253	10.8568	1.05959	0.0772138	1.129	0.265782	0.171498	1.09429	0.691899
1452257_at	BF322712	Mm.293470	3-hydroxybutyrate dehydrogenase, type 1	Bdh1	10.2336	8.62278	8.16641	7.86047	10.5133	9.47816	8.79409	8.69662	8.27854	8.48025	9.05047	10.3735	1.61084	0.305948	1.03517	0.0974711	0.201709	1.323	1.89322
1452309_at	BB409331	Mm.99961	cingulin-like 1	Cgnl1	10.1628	8.70805	8.55152	8.71836	10.5971	8.58271	8.60918	8.94427	8.83132	8.58035	8.64538	10.3799	1.45472	-0.166846	2.01441	-0.335094	-0.25097	1.73457	1.7996
1452480_at	BC024760	Mm.451992	RIKEN cDNA 4930529M08 gene	4930529M08Rik	8.51846	4.72792	6.76951	4.48543	8.75455	4.89239	5.05745	4.7761	4.63077	5.91348	4.81016	8.6365	3.79054	2.28408	3.86216	0.281346	1.28271	3.82635	2.72303
1452834_at	AK011178	Mm.24138	RIKEN cDNA 2600010E01 gene	2600010E01Rik	7.31107	6.25927	7.25456	6.86666	7.5157	6.40939	7.53138	7.50621	7.18643	7.39297	6.33433	7.41338	1.05179	0.387896	1.10631	0.0251731	0.206534	1.07905	0.0204146
1452938_at	BQ174247	Mm.440605	ankyrin repeat and sterile alpha motif domain containing 1B	Anks1b	7.99152	6.45615	6.39575	6.26115	7.90388	6.61029	6.72383	6.26303	6.26209	6.55979	6.53322	7.9477	1.53537	0.134594	1.2936	0.460797	0.297695	1.41448	1.38791
1453152_at	AK004794	Mm.50841	MAM domain containing 2	Mamdc2	11.2678	9.12257	8.85953	8.86604	11.27	8.87897	9.01931	8.84015	8.8531	8.93942	9.00077	11.2689	2.14527	-0.00650771	2.39103	0.179164	0.0863283	2.26815	2.3295
1453321_at	AK003938	Mm.379161	fibronectin type III domain containing 1	Fndc1	11.6777	10.0407	10.4795	9.49885	12.0501	9.70753	10.5738	10.0864	9.79263	10.5267	9.87412	11.8639	1.63702	0.980628	2.34252	0.487435	0.734031	1.98977	1.33723
1453888_at	AK016705	Mm.326240	copine IV	Cpne4	6.45779	5.24413	5.1334	6.03122	6.21529	4.39917	5.1127	4.62059	5.3259	5.12305	4.82165	6.33654	1.21367	-0.89782	1.81612	0.492114	-0.202853	1.51489	1.21349
1454269_s_at	AK015845	---	RIKEN cDNA 4930519L02 gene	4930519L02Rik	8.07575	4.43962	4.73877	4.92125	7.74349	4.67807	4.47897	4.52356	4.7224	4.60887	4.55885	7.90962	3.63612	-0.182478	3.06542	-0.0445902	-0.113534	3.35077	3.30075
1454604_s_at	BB072896	Mm.21950	tetraspanin 12	Tspan12	7.84361	6.60881	6.88142	6.17193	8.03892	6.33807	7.11894	6.69349	6.43271	7.00018	6.47344	7.94126	1.2348	0.709493	1.70085	0.425454	0.567473	1.46782	0.941083
1454729_at	BB293313	Mm.384704	transmembrane protein 108 /// hypothetical protein LOC100045503	LOC100045503 /// Tmem108	8.62169	7.15381	7.08002	6.59395	8.99915	6.89603	6.74012	6.2555	6.42473	6.91007	7.02492	8.81042	1.46788	0.486067	2.10312	0.484617	0.485342	1.7855	1.90035
1454849_x_at	BB433678	Mm.200608	clusterin	Clu	11.3736	7.59991	9.90418	9.54863	11.0101	6.89845	8.34341	8.00338	8.776	9.1238	7.24918	11.1918	3.77366	0.355554	4.11166	0.34003	0.347792	3.94266	2.06804
1454869_at	BB274776	Mm.55685	WD repeat domain 40B	Wdr40b	7.90448	4.64386	6.03782	4.83794	7.84674	6.31832	5.30378	6.00675	5.42235	5.6708	5.48109	7.87561	3.26063	1.19988	1.52843	-0.702966	0.248456	2.39453	2.20481
1454897_at	AV330057	---	RIKEN cDNA 6330509M05 gene	6330509M05Rik	6.92244	4.49185	6.01346	4.6837	6.36457	4.47897	4.71699	5.2211	4.9524	5.36523	4.48541	6.6435	2.43058	1.32977	1.8856	-0.504113	0.412826	2.15809	1.27828
1454974_at	BI143915	Mm.39095	netrin 1 /// similar to Netrin-1 precursor	LOC672215 /// Ntn1	9.17168	6.97842	8.26115	7.50144	9.78447	7.05094	8.59805	8.03177	7.7666	8.4296	7.01468	9.47807	2.19325	0.759716	2.73353	0.566282	0.662999	2.46339	1.04847
1455033_at	BB325849	Mm.69013	RIKEN cDNA B430201A12 gene	B430201A12Rik	13.3741	11.1207	11.544	10.2523	13.4232	10.8762	11.9081	10.4144	10.3333	11.726	10.9985	13.3986	2.2534	1.29164	2.54698	1.49372	1.39268	2.40019	1.67262
1455170_at	BB250227	Mm.124828	RIKEN cDNA 2810001G20 gene	2810001G20Rik	7.77215	6.51412	7.01681	6.88264	7.808	6.61176	7.38974	7.0607	6.97167	7.20327	6.56294	7.79007	1.25803	0.134165	1.19624	0.329043	0.231604	1.22713	0.586801
1455340_at	BB763709	Mm.426874	RIKEN cDNA D030011O10 gene	D030011O10Rik	10.63	8.35667	9.05907	8.23745	9.94457	8.60807	8.76785	8.20555	8.2215	8.91346	8.48237	10.2873	2.27332	0.821625	1.3365	0.562304	0.691965	1.80491	1.37382
1455342_at	BM232966	Mm.257354	RIKEN cDNA A230083H22 gene	A230083H22Rik	10.6382	8.4132	9.02209	7.49905	10.7693	8.02292	8.74315	7.75756	7.6283	8.88262	8.21806	10.7038	2.22496	1.52304	2.74642	0.985595	1.25432	2.48569	1.82113
1455404_at	BG870711	Mm.34459	junctophilin 2	Jph2	10.1749	8.93752	9.35469	7.23074	10.9341	9.35931	9.60084	8.17642	7.70358	9.47777	9.14842	10.5545	1.2374	2.12395	1.57482	1.42442	1.77418	1.40611	1.07676
1455436_at	BM114282	Mm.29362	DIRAS family, GTP-binding RAS-like 2	Diras2	10.1163	8.72076	7.88631	6.57289	10.3996	8.57365	9.0983	7.27705	6.92497	8.4923	8.6472	10.258	1.39559	1.31342	1.82595	1.82124	1.56733	1.61077	1.76567
1455569_at	BM239992	Mm.378049	CDNA clone IMAGE:1548559	---	6.95536	5.27053	6.49665	6.04439	7.47086	6.39575	7.22786	7.1416	6.593	6.86226	5.83314	7.21311	1.68483	0.45226	1.07511	0.0862603	0.26926	1.37997	0.350855
1455771_at	BB467799	Mm.342019	benzodiazapine receptor associated protein 1	Bzrap1	6.04439	4.45943	5.91169	5.66107	6.67666	5.67525	6.46107	5.14975	5.40541	6.18638	5.06734	6.36053	1.58496	0.250626	1.00141	1.31132	0.780975	1.29319	0.174147
1455796_x_at	BB549310	Mm.43278	olfactomedin 1	Olfm1	8.29921	6.41278	7.49185	7.1918	8.60214	7.14364	7.22786	6.6851	6.93845	7.35985	6.77821	8.45068	1.88643	0.300054	1.4585	0.542757	0.421405	1.67247	1.09082
1455896_a_at	AU043100	Mm.10800	potassium channel, subfamily K, member 1	Kcnk1	9.96029	6.66818	7.38543	5.46923	10.1463	6.57137	8.224	6.34163	5.90543	7.80472	6.61977	10.0533	3.29212	1.9162	3.57494	1.88237	1.89928	3.43353	2.24859
1455923_at	BB352927	Mm.234821	potassium channel tetramerisation domain containing 8	Kctd8	6.34341	4.67807	6.24222	5.77083	6.8009	5.73064	5.42962	6.00225	5.88654	5.83592	5.20436	6.57215	1.66534	0.471392	1.07026	-0.572636	-0.0506221	1.3678	0.736235
1456061_at	BM243674	Mm.86514	GTPase, IMAP family member 8	Gimap8	6.67807	5.07039	5.33628	5.62644	6.4822	5.15785	4.44626	5.54226	5.58435	4.89127	5.11412	6.58014	1.60768	-0.290156	1.32435	-1.096	-0.693079	1.46602	1.68887
1456069_at	BM117918	Mm.94371	dystrobrevin alpha	Dtna	7.62352	5.94953	7.21335	5.89724	7.70667	6.2891	7.08215	6.12722	6.01223	7.14775	6.11932	7.66509	1.67398	1.31611	1.41757	0.954928	1.13552	1.54578	0.517344
1456160_at	AU041975	Mm.455208	Transcribed locus	---	8.32418	7.13545	8.37895	7.35931	8.30606	7.18686	7.86666	6.99887	7.17909	8.1228	7.16115	8.31512	1.18873	1.01963	1.1192	0.867788	0.943712	1.15397	0.192318
1456250_x_at	BB533460	Mm.14455	transforming growth factor, beta induced	Tgfbi	10.9921	9.17642	11.2052	9.53547	10.7474	9.08215	11.2698	9.98897	9.76222	11.2375	9.12929	10.8698	1.81567	1.66977	1.66529	1.2808	1.47529	1.74048	-0.367743
1456424_s_at	AI591480	Mm.6105	phospholipid transfer protein	Pltp	9.46414	7.71699	9.14083	8.62972	9.67066	8.56148	8.9969	8.79636	8.71304	9.06886	8.13923	9.5674	1.74715	0.511109	1.10918	0.200533	0.355821	1.42816	0.498533
1456437_x_at	BB558917	Mm.333375	complement component 1, r subcomponent /// complement component C1rb	C1r /// C1rb	8.02901	5.84298	7.5947	7.23936	7.40429	5.96809	6.48543	6.34696	6.79316	7.04006	5.90553	7.71665	2.18603	0.355338	1.4362	0.13847	0.246904	1.81112	0.676588
1456527_at	BB347007	Mm.125298	HECT, C2 and WW domain containing E3 ubiquitin protein ligase 1	Hecw1	7.45368	5.40599	6.54381	5.82528	6.58496	5.46923	5.9542	5.83289	5.82908	6.249	5.43761	7.01932	2.04769	0.718528	1.11573	0.121306	0.419917	1.58171	0.770322
1456764_at	BB427860	Mm.459322	solute carrier family 35, member F3	Slc35f3	5.70321	4.54844	5.60288	5.69488	5.97957	4.43296	5.94017	4.74416	5.21952	5.77153	4.4907	5.84139	1.15477	-0.0919958	1.54661	1.19601	0.552005	1.35069	0.0698642
1456770_at	BF730189	Mm.347644	zinc finger protein 14	Zfp14	6.81634	5.54844	6.6907	5.12928	7.02015	5.96578	6.61324	5.74685	5.43807	6.65197	5.75711	6.91825	1.26791	1.56141	1.05436	0.866387	1.2139	1.16113	0.266278
1456778_at	BB409477	Mm.459078	Transcribed locus	---	10.3933	9.01931	9.13802	8.48704	10.7117	9.57686	9.25219	8.85922	8.67313	9.1951	9.29809	10.5525	1.37397	0.65098	1.1348	0.392968	0.521974	1.25439	1.35737
1456854_at	BB319030	Mm.313651	neuralized-like homolog (Drosophila)	Neurl	7.97785	6.27798	7.03562	6.81506	7.81762	5.76288	7.27612	6.64818	6.73162	7.15587	6.02043	7.89774	1.69987	0.220561	2.05474	0.627947	0.424254	1.87731	0.741864
1456901_at	AI450842	Mm.214132	a disintegrin-like and metallopeptidase (reprolysin type) with thrombospondin type 1 motif, 20	Adamts20	6.6865	4.88264	6.41109	5.65249	6.58346	5.31832	6.6851	6.80219	6.22734	6.54809	5.10048	6.63498	1.80386	0.758601	1.26514	-0.117094	0.320753	1.5345	0.0868865
1457587_at	BB196645	Mm.336519	potassium voltage-gated channel, subfamily Q, member 5	Kcnq5	7.22497	4.75489	5.97499	6.32373	6.8392	5.18587	5.91169	5.7866	6.05516	5.94334	4.97038	7.03209	2.47008	-0.348742	1.65334	0.125095	-0.111824	2.06171	1.08875
1457637_at	BE992966	Mm.445583	Transcribed locus	---	8.63844	7.13443	9.76371	8.73978	7.94544	6.26303	9.30104	8.46883	8.6043	9.53237	6.69873	8.29194	1.50401	1.02393	1.68241	0.832211	0.92807	1.59321	-1.24043
1457664_x_at	AV227574	Mm.283217	Complement component 2 (within H-2S)	C2	7.13853	5.49825	5.7761	4.49825	7.53372	4.97728	4.63227	4.53605	4.51715	5.20419	5.23777	7.33612	1.64028	1.27785	2.55644	0.0962153	0.687034	2.09836	2.13194
1458338_x_at	AV118678	Mm.107483	nuclear receptor subfamily 2, group C, member 1	Nr2c1	7.26772	5.76022	6.62936	6.90448	6.73877	5.04002	5.91886	6.64674	6.77561	6.27411	5.40012	7.00325	1.5075	-0.275127	1.69875	-0.727875	-0.501501	1.60313	0.729136
1458347_s_at	BB414224	Mm.276145	transmembrane protease, serine 2	Tmprss2	7.90147	6.59246	5.60288	6.17991	7.92719	5.02237	4.72792	4.9542	5.56705	5.1654	5.80741	7.91433	1.30901	-0.577025	2.90482	-0.226276	-0.40165	2.10692	2.74893
1459187_at	BG075096	Mm.455233	Transcribed locus	---	7.62425	4.93546	7.92659	6.90689	7.39746	6.34873	7.61985	6.89482	6.90085	7.77322	5.64209	7.51085	2.68879	1.0197	1.04873	0.725035	0.872369	1.86876	-0.262369
1459304_at	BB449560	Mm.129727	Transcribed locus	---	9.17617	6.78921	8.21917	6.70321	9.3746	7.22882	8.12412	7.05961	6.88141	8.17164	7.00901	9.27539	2.38697	1.51596	2.14579	1.06451	1.29023	2.26638	1.10374
1459529_at	BB549617	---	RIKEN cDNA E230016K23 gene	E230016K23Rik	7.0433	4.37851	5.76022	5.12102	6.91049	4.42626	4.91169	5.17393	5.14747	5.33596	4.40239	6.9769	2.66479	0.639206	2.48423	-0.262235	0.188485	2.57451	1.64094
1459713_s_at	AU040576	Mm.26700	transmembrane protein 16A	Tmem16a	8.2465	6.30195	7.61176	5.87774	8.66427	6.91886	8.30561	7.47411	6.67593	7.95868	6.61041	8.45539	1.94455	1.73402	1.74541	0.831494	1.28276	1.84498	0.496702
1459729_at	BE979238	Mm.340778	solute carrier family 13 (sodium-dependent citrate transporter), member 5	Slc13a5	6.6453	5.07039	6.2724	5.47897	6.98755	4.94486	5.73335	5.11686	5.29792	6.00288	5.00762	6.81642	1.57491	0.793425	2.04269	0.616491	0.704958	1.8088	0.813548
1459838_s_at	BB230894	Mm.36544	BTB (POZ) domain containing 11	Btbd11	9.9655	8.03562	8.43754	7.88448	10.1906	8.32508	8.48261	8.31651	8.10049	8.46008	8.18035	10.078	1.92987	0.553068	1.86548	0.166098	0.359583	1.89768	1.61796
1459903_at	AA144045	Mm.335187	sema domain, immunoglobulin domain (Ig), and GPI membrane anchor, (semaphorin) 7A	Sema7a	11.1681	9.80607	10.1577	9.43421	10.8541	9.68738	10.1978	9.70926	9.57173	10.1778	9.74672	11.0111	1.36204	0.723515	1.16671	0.488575	0.606045	1.26438	0.83332
1460049_s_at	BB392676	Mm.50109	RIKEN cDNA 1500015O10 gene	1500015O10Rik	8.18438	4.60288	7.20163	5.38543	8.36894	5.34696	8.8141	6.1819	5.78366	8.00787	4.97492	8.27666	3.5815	1.8162	3.02199	2.6322	2.2242	3.30174	0.268793
1460206_at	NM_019518	Mm.276573	GRP1 (general receptor for phosphoinositides 1)-associated scaffold protein	Grasp	9.07735	7.77017	8.2182	8.20506	9.4733	7.96058	8.21626	8.28633	8.24569	8.21723	7.86537	9.27532	1.30718	0.0131398	1.51272	-0.0700659	-0.028463	1.40995	1.05809
1460241_a_at	BB829192	Mm.38248	ST3 beta-galactoside alpha-2,3-sialyltransferase 5	St3gal5	9.60733	7.4545	8.90929	8.27053	9.94808	8.09803	9.21359	8.67313	8.47183	9.06144	7.77627	9.7777	2.15283	0.638764	1.85004	0.540458	0.589611	2.00143	0.716261
1460256_at	NM_007606	Mm.300	carbonic anhydrase 3	Car3	7.05745	4.57289	6.40599	5.86542	8.53605	5.26679	4.54844	5.79961	5.83251	5.47721	4.91984	7.79675	2.48456	0.540568	3.26927	-1.25117	-0.3553	2.87691	2.31954
1460259_s_at	AF108501	Mm.454553	chloride channel calcium activated 1 /// chloride channel calcium activated 2	Clca1 /// Clca2	8.99407	6.36982	8.54728	7.59096	8.98499	7.7879	8.58082	7.90629	7.74863	8.56405	7.07886	8.98953	2.62426	0.956319	1.19709	0.674535	0.815427	1.91067	0.425477
1460343_at	AF401228	Mm.313651	neuralized-like homolog (Drosophila)	Neurl	9.34762	7.50779	8.07253	6.99548	9.96506	7.89664	8.38198	7.54071	7.2681	8.22726	7.70221	9.65634	1.83983	1.07705	2.06843	0.841266	0.959158	1.95413	1.42909
1460409_at	AI987925	Mm.18522	carnitine palmitoyltransferase 1a, liver	Cpt1a	10.0279	8.81666	9.82448	9.63263	10.5438	9.46618	9.68036	9.39618	9.5144	9.75242	9.14142	10.2859	1.21124	0.19185	1.07763	0.284183	0.238016	1.14443	0.533435
1460449_at	BQ174247	Mm.440605	ankyrin repeat and sterile alpha motif domain containing 1B	Anks1b	7.69836	5.8505	6.40088	6.04439	7.39575	6.2555	6.39575	6.1127	6.07855	6.39831	6.053	7.54705	1.84786	0.356485	1.14025	0.283048	0.319767	1.49405	1.14874
1460607_at	BM899311	Mm.245564	immunoglobulin superfamily, member 11	Igsf11	7.2937	5.62644	6.31288	5.77347	7.30287	5.47249	5.59991	4.60881	5.19114	5.9564	5.54946	7.29828	1.66726	0.539414	1.83038	0.991104	0.765259	1.74882	1.34189

## Sheet: 2x Myb repressed genes
Probe Set Name	Representative Public ID	UniGene ID	Gene Title	Gene Symbol	WT-2_Myb (log2)	WT-2_GFP (log2)	Tri-KIX-1_Myb (log2)	Tri-KIX-1_GFP (log2)	WT-5_Myb (log2)	WT-5_GFP (log2)	Tri-KIX-10_Myb (log2)	Tri-KIX-10_GFP (log2)	Tri-KIX with GFP AVE (log2) (Average)	Tri-KIX with Myb AVE (log2) (Average)	WT with GFP AVE (log2) (Average)	WT with Myb AVE (log2) (Average)	WT-2 induction by Myb (log2)	Tri-KIX- 1 induction by Myb (log2)	WT-5 induction by Myb (log2)	Tri-KIX-10 induction by Myb (log2)	Tri-KIX induction (average)	WT induction AVE (average)	Ratio WT Myb to Tri-KIX Myb	c-Myb bound in ERMYB cells (from Zhao et al NAR 2011)	Effect of c-Myb in in ERMYB cells (from Zhao et al NAR 2011)
1419376_at	BC027250	Mm.291809	RIKEN cDNA 1110018M03 gene	1110018M03Rik	8.8189	10.6653	9.29209	10.7367	8.17941	10.9133	9.43734	10.8587	10.7977	9.36471	10.7893	8.49916	-1.84643	-1.44456	-2.73393	-1.42134	-1.43295	-2.29018	-0.865557
1456393_at	AI642124	Mm.375091	RIKEN cDNA 2310002J21 gene	2310002J21Rik	10.7521	11.9918	11.5806	11.2979	9.86898	10.9875	11.0719	11.0434	11.1707	11.3263	11.4897	10.3106	-1.23964	0.282745	-1.11857	0.0284941	0.155619	-1.17911	-1.01573
1454933_at	BI409701	Mm.41569	RIKEN cDNA 2610027C15 gene	2610027C15Rik	10.318	11.5414	11.4789	11.9605	10.3518	11.6718	11.587	11.8942	11.9274	11.533	11.6066	10.3349	-1.22346	-0.481624	-1.31998	-0.307193	-0.394408	-1.27172	-1.19805
1435639_at	BF580962	Mm.271619	RIKEN cDNA 2610528A11 gene	2610528A11Rik	8.05637	9.34274	9.08454	9.1375	8.32643	9.45142	9.5672	9.88813	9.51282	9.32587	9.39708	8.1914	-1.28637	-0.0529609	-1.12499	-0.320939	-0.18695	-1.20568	-1.13447
1451287_s_at	BC024599	Mm.24838	RIKEN cDNA 2810003C17 gene	2810003C17Rik	7.43129	9.08375	7.97269	8.38802	7.75889	8.93987	7.52748	8.5691	8.47856	7.75008	9.01181	7.59509	-1.65246	-0.415325	-1.18098	-1.04162	-0.728472	-1.41672	-0.154996
1430392_at	AK020657	---	RIKEN cDNA 9530086O07 gene	9530086O07Rik	6.40769	7.63154	7.45861	6.74819	5.90448	7.04876	7.3345	6.94486	6.84653	7.39655	7.34015	6.15609	-1.22385	0.710419	-1.14428	0.389638	0.550029	-1.18406	-1.24047
1427735_a_at	M12233	Mm.214950	actin, alpha 1, skeletal muscle	Acta1	12.1179	13.5002	12.0349	12.3168	12.251	13.4305	12.3396	13.1942	12.7555	12.1873	13.4653	12.1845	-1.38228	-0.28186	-1.17941	-0.854634	-0.568247	-1.28085	-0.00278015
1442063_at	AV380797	Mm.331690	ADAMTS-like 1	Adamtsl1	7.31922	8.33718	8.29416	8.03617	6.6893	8.41785	7.97269	8.75087	8.39352	8.13343	8.37751	7.00426	-1.01796	0.257988	-1.72855	-0.778182	-0.260097	-1.37325	-1.12917
1426301_at	U95030	Mm.288282	activated leukocyte cell adhesion molecule	Alcam	7.79701	9.47857	8.49426	8.83099	7.71012	8.99152	8.886	9.44501	9.138	8.69013	9.23504	7.75357	-1.68155	-0.336735	-1.2814	-0.559013	-0.447874	-1.48148	-0.936563	Alcam	repressed_pfn
1437466_at	AV315205	Mm.288282	activated leukocyte cell adhesion molecule	Alcam	6.46271	8.00787	7.4446	8.08055	5.94953	7.64024	8.12464	9.01207	8.54631	7.78462	7.82406	6.20612	-1.54516	-0.63595	-1.69071	-0.887427	-0.761689	-1.61794	-1.5785	Alcam	repressed_pfn
1437467_at	AV315205	Mm.288282	activated leukocyte cell adhesion molecule	Alcam	7.53528	9.02181	8.66178	8.57213	7.94778	8.979	9.14389	9.63408	9.10311	8.90284	9.0004	7.74153	-1.48654	0.0896463	-1.03121	-0.490192	-0.200273	-1.25888	-1.16131	Alcam	repressed_pfn
1436538_at	AV084342	Mm.334517	ankyrin repeat domain 37	Ankrd37	9.2914	10.4059	10.2021	10.7846	8.86388	10.6911	10.5932	10.8857	10.8351	10.3977	10.5485	9.07764	-1.11449	-0.582429	-1.82726	-0.292492	-0.437461	-1.47087	-1.32003
1418604_at	D49729	Mm.4351	arginine vasopressin receptor 1A	Avpr1a	6.44956	7.65607	8.26725	8.25077	6.39746	7.49825	7.71493	8.56262	8.4067	7.99109	7.57716	6.42351	-1.20651	0.0164827	-1.10079	-0.847692	-0.415604	-1.15365	-1.56758	Avpr1a	not expressed
1429273_at	AK014221	Mm.335020	BMP-binding endothelial regulator	Bmper	8.98214	10.1295	10.6689	10.8258	9.16315	10.6153	10.544	11.2104	11.0181	10.6064	10.3724	9.07264	-1.1474	-0.156948	-1.45212	-0.666429	-0.411689	-1.29976	-1.5338
1421001_a_at	NM_009802	Mm.232523	carbonic anhydrase 6	Car6	9.01262	10.6636	9.5889	10.106	8.37156	9.67842	9.20335	9.05555	9.5808	9.39612	10.171	8.69209	-1.65102	-0.517137	-1.30687	0.147794	-0.184672	-1.47894	-0.704033
1418901_at	NM_009883	Mm.439656	CCAAT/enhancer binding protein (C/EBP), beta	Cebpb	9.76305	11.1396	10.7552	11.4281	9.49546	10.9568	10.8797	11.3998	11.4139	10.8174	11.0482	9.62925	-1.37651	-0.672877	-1.46136	-0.520099	-0.596488	-1.41893	-1.18819	Cebpb	repressed_pfn
1421267_a_at	NM_010828	Mm.272321	Cbp/p300-interacting transactivator, with Glu/Asp-rich carboxy-terminal domain, 2	Cited2	9.66196	10.9591	10.3209	10.3991	9.44874	10.5931	9.97039	10.8318	10.6154	10.1457	10.7761	9.55535	-1.2971	-0.0781509	-1.14438	-0.861389	-0.46977	-1.22074	-0.590307	Cited2	enhanced_nfp
1455106_a_at	BG967663	Mm.16831	creatine kinase, brain	Ckb	10.6808	12.191	10.7684	11.1489	10.8539	12.0556	10.8053	11.5573	11.3531	10.7869	12.1233	10.7674	-1.5102	-0.380425	-1.20162	-0.751931	-0.566178	-1.35591	-0.0195205
1420295_x_at	T25545	Mm.254370	chloride channel 5	Clcn5	9.56205	11.4605	11.7429	12.0235	9.52884	10.8879	11.8186	11.9012	11.9624	11.7808	11.1742	9.54545	-1.8984	-0.280648	-1.35906	-0.0826219	-0.181635	-1.62873	-2.23531
1419613_at	NM_007738	Mm.6200	collagen, type VII, alpha 1	Col7a1	8.39189	9.58496	8.43463	8.41659	8.03617	9.2281	8.29875	9.34696	8.88177	8.36669	9.40653	8.21403	-1.19307	0.0180418	-1.19192	-1.04821	-0.515083	-1.1925	-0.152658
1451191_at	BC018397	Mm.4757	cellular retinoic acid binding protein II	Crabp2	10.6468	12.0788	10.7744	11.4963	10.1997	11.7554	10.8317	11.1935	11.3449	10.803	11.9171	10.4233	-1.43196	-0.721879	-1.55572	-0.361761	-0.54182	-1.49384	-0.379789
1418476_at	NM_018827	Mm.335584	cytokine receptor-like factor 1	Crlf1	12.0936	13.4304	12.6971	13.1928	12.1343	13.3533	12.752	13.4273	13.31	12.7245	13.3919	12.114	-1.33679	-0.495679	-1.21897	-0.675316	-0.585498	-1.27788	-0.610556
1425154_a_at	M21149	Mm.795	colony stimulating factor 1 (macrophage)	Csf1	8.94515	10.3726	9.5744	9.52297	9.29715	10.3139	9.34629	10.092	9.80747	9.46035	10.3433	9.12115	-1.4275	0.0514305	-1.01676	-0.745672	-0.347121	-1.22213	-0.3392	Csf1	repressed_pfn
1425155_x_at	M21149	Mm.795	colony stimulating factor 1 (macrophage)	Csf1	8.66498	10.0602	9.38995	9.3217	9.12127	10.1497	9.11764	9.93826	9.62998	9.2538	10.105	8.89313	-1.39517	0.0682513	-1.02847	-0.820613	-0.376181	-1.21182	-0.360671	Csf1	repressed_pfn
1448914_a_at	BM233698	Mm.795	colony stimulating factor 1 (macrophage)	Csf1	9.51471	11.1751	9.94881	10.398	9.99322	11.0265	10.1748	10.6668	10.5324	10.0618	11.1008	9.75397	-1.6604	-0.44919	-1.0333	-0.491956	-0.470573	-1.34685	-0.307835	Csf1	repressed_pfn
1423341_at	BB377873	Mm.41329	chondroitin sulfate proteoglycan 4	Cspg4	8.42249	10.2285	9.39275	9.29554	9.04521	10.2649	9.56662	10.57	9.93274	9.47969	10.2467	8.73385	-1.80597	0.0972074	-1.2197	-1.00333	-0.453059	-1.51284	-0.745836
1450944_at	BB377873	Mm.41329	chondroitin sulfate proteoglycan 4	Cspg4	8.22978	10.0126	9.21699	9.17043	8.74281	9.98456	9.39081	10.4402	9.80534	9.3039	9.99859	8.4863	-1.78284	0.0465625	-1.24175	-1.04943	-0.501435	-1.5123	-0.817604
1416811_s_at	NM_007796	Mm.439734	cytotoxic T lymphocyte-associated protein 2 alpha /// cytotoxic T lymphocyte-associated protein 2 beta	Ctla2a /// Ctla2b	7.87036	8.99237	8.00899	8.6388	7.74214	9.21965	8.31832	8.79734	8.71807	8.16365	9.10601	7.80625	-1.12201	-0.629809	-1.47751	-0.47902	-0.554415	-1.29976	-0.3574
1416382_at	NM_009982	Mm.322945	cathepsin C	Ctsc	9.35931	10.7283	10.7001	11.3032	8.95507	10.6724	10.3556	11.4297	11.3664	10.5278	10.7003	9.15719	-1.36895	-0.603117	-1.71736	-1.0741	-0.838607	-1.54315	-1.37064	Ctsc	not differentially expressed
1415803_at	AF010586	Mm.103711	chemokine (C-X3-C motif) ligand 1	Cx3cl1	7.12928	8.18041	8.48301	8.86233	6.78267	8.13853	8.65607	9.2731	9.06771	8.56954	8.15947	6.95598	-1.05112	-0.379318	-1.35586	-0.617029	-0.498173	-1.20349	-1.61356
1417574_at	NM_013655	Mm.303231	chemokine (C-X-C motif) ligand 12	Cxcl12	9.17443	10.3555	10.8661	11.0451	9.5632	11.03	11.2797	11.5009	11.273	11.0729	10.6928	9.36881	-1.18103	-0.179026	-1.46685	-0.221215	-0.20012	-1.32394	-1.70411	Cxcl12	not expressed
1448823_at	BC006640	Mm.303231	chemokine (C-X-C motif) ligand 12	Cxcl12	10.3357	11.8305	12.1182	12.2987	10.9272	12.0463	12.3919	12.4572	12.3779	12.2551	11.9384	10.6315	-1.49475	-0.180465	-1.11912	-0.0652608	-0.122863	-1.30694	-1.62362	Cxcl12	not expressed
1436736_x_at	BB369191	Mm.407415	DNA segment, human D4S114	D0H4S114	8.24603	9.55536	10.0429	10.3721	7.99661	9.51254	9.73539	10.2149	10.2935	9.88914	9.53395	8.12132	-1.30933	-0.329213	-1.51593	-0.479539	-0.404376	-1.41263	-1.76782	D0H4S114	repressed_ppn
1450839_at	D45203	Mm.407415	DNA segment, human D4S114	D0H4S114	7.68018	8.82369	9.22038	9.76238	7.01123	8.7286	9.35579	9.88448	9.82343	9.28808	8.77614	7.34571	-1.1435	-0.542004	-1.71737	-0.528684	-0.535344	-1.43044	-1.94238	D0H4S114	repressed_ppn
1417318_at	AB060589	Mm.248788	deleted in bladder cancer 1 (human)	Dbc1	5	7.83857	7.26397	8.07842	6.2817	7.93487	7.31016	8.28123	8.17983	7.28707	7.88672	5.64085	-2.83857	-0.814444	-1.65317	-0.971076	-0.89276	-2.24587	-1.64622	Dbc1	not expressed
1438789_s_at	AV161550	Mm.8180	dihydropyrimidinase-like 3	Dpysl3	10.2448	11.6616	9.95478	10.6099	10.2662	11.3855	10.2035	10.6371	10.6235	10.0791	11.5236	10.2555	-1.41676	-0.65514	-1.11934	-0.433607	-0.544373	-1.26805	0.176396
1428834_at	AK012530	Mm.170276	dual specificity phosphatase 4	Dusp4	9.81762	11.3815	8.74046	9.2717	9.89133	11.3026	9.22448	10.3296	9.80063	8.98247	11.3421	9.85448	-1.56392	-0.531241	-1.41125	-1.10509	-0.818165	-1.48759	0.872006	Dusp4	No assignable profile
1437173_at	BB532532	Mm.136736	endothelial differentiation, sphingolipid G-protein-coupled receptor, 3	Edg3	8.66178	10.1626	9.87636	10.2658	9.02929	10.0804	9.75422	10.2722	10.269	9.81529	10.1215	8.84553	-1.50086	-0.389486	-1.05113	-0.517944	-0.453715	-1.276	-0.969759
1438658_a_at	AV238324	Mm.136736	endothelial differentiation, sphingolipid G-protein-coupled receptor, 3	Edg3	10.9439	12.2209	11.9071	12.3433	10.8403	11.9805	11.7576	12.071	12.2072	11.8324	12.1007	10.8921	-1.27699	-0.436181	-1.14016	-0.313387	-0.374784	-1.20857	-0.940272
1460661_at	NM_010101	Mm.136736	endothelial differentiation, sphingolipid G-protein-coupled receptor, 3	Edg3	7.64024	8.95128	8.30378	9.15355	7.38111	9.23793	8.91737	9.07842	9.11598	8.61058	9.09461	7.51068	-1.31104	-0.849771	-1.85682	-0.161046	-0.505408	-1.58393	-1.0999
1427682_a_at	X06746	Mm.290421	early growth response 2	Egr2	8.52356	10.0128	9.20775	9.07735	8.71733	9.72758	8.94544	9.99152	9.53444	9.0766	9.87017	8.62045	-1.4892	0.130397	-1.01025	-1.04608	-0.457841	-1.24972	-0.456147	Egr2	No assignable profile
1419030_at	BM234652	Mm.387108	ERO1-like (S. cerevisiae)	Ero1l	12.3227	13.6685	12.0225	12.4927	11.8385	13.0134	11.6786	12.211	12.3519	11.8506	13.341	12.0806	-1.34588	-0.470163	-1.17495	-0.532436	-0.5013	-1.26042	0.230007
1449324_at	BM234652	Mm.387108	ERO1-like (S. cerevisiae)	Ero1l	12.8644	14.0799	12.531	12.9195	12.2639	13.4968	12.172	12.5042	12.7119	12.3515	13.7884	12.5642	-1.21551	-0.388567	-1.23288	-0.332177	-0.360372	-1.2242	0.212697
1450241_a_at	NM_010161	Mm.439665	ecotropic viral integration site 2a	Evi2a	7.11998	8.22352	7.51333	7.71287	6.64962	7.86233	7.35755	7.89542	7.80415	7.43544	8.04292	6.8848	-1.10354	-0.199538	-1.21271	-0.537872	-0.368705	-1.15813	-0.550645
1417023_a_at	NM_024406	Mm.582	fatty acid binding protein 4, adipocyte	Fabp4	8.07146	9.53216	11.6826	11.5307	7.40939	9.25243	11.751	11.161	11.3458	11.7168	9.39229	7.74043	-1.4607	0.151949	-1.84304	0.589952	0.370951	-1.65187	-3.97635	Fabp4	not expressed
1417552_at	NM_007986	Mm.41816	fibroblast activation protein	Fap	6.20555	8.05528	7.74349	9.04876	6.49185	7.77742	7.21723	8.48784	8.7683	7.48036	7.91635	6.3487	-1.84973	-1.30527	-1.28557	-1.27061	-1.28794	-1.56765	-1.13166
1454674_at	AU067669	Mm.5264	fasciculation and elongation protein zeta 1 (zygin I)	Fez1	9.22738	11.0808	9.27403	9.82544	8.85518	10.8099	9.28679	9.8157	9.82057	9.28041	10.9453	9.04128	-1.85338	-0.551407	-1.95475	-0.528915	-0.540161	-1.90406	-0.239131
1422243_at	NM_008008	Mm.330557	fibroblast growth factor 7	Fgf7	7.69	9.37352	9.8892	10.4647	7.26115	9.28748	10.0681	10.5666	10.5157	9.97865	9.3305	7.47558	-1.68352	-0.57555	-2.02633	-0.498518	-0.537034	-1.85492	-2.50308	Fgf7	not expressed
1438405_at	BB791906	Mm.330557	fibroblast growth factor 7	Fgf7	7.95361	9.2009	9.94764	10.6868	6.96578	9.34806	9.89936	10.4554	10.5711	9.9235	9.27448	7.4597	-1.24728	-0.739126	-2.38228	-0.556073	-0.6476	-1.81478	-2.4638	Fgf7	not expressed
1439018_at	AV329790	Mm.472763	FH2 domain containing 1	Fhdc1	9.62278	10.9562	10.5526	11.326	9.77906	10.8771	10.4821	11.2429	11.2845	10.5173	10.9166	9.70092	-1.33337	-0.773407	-1.09807	-0.760834	-0.76712	-1.21572	-0.816414	Fhdc1	not differentially expressed
1429310_at	BE945486	Mm.426781	fibronectin leucine rich transmembrane protein 3	Flrt3	7.91349	9.07039	10.2667	10.3886	7.19377	8.61949	9.82607	10.0942	10.2414	10.0464	8.84494	7.55363	-1.1569	-0.121886	-1.42571	-0.268138	-0.195012	-1.29131	-2.49274	Flrt3	not expressed
1438232_at	AV322952	Mm.332919	forkhead box P2	Foxp2	5.34696	6.44626	7.64458	7.4733	4.74953	6.36632	7.46597	8.11582	7.79456	7.55528	6.40629	5.04825	-1.0993	0.171277	-1.61679	-0.64985	-0.239286	-1.35804	-2.50703	Foxp2	not expressed
1418296_at	NM_008761	Mm.1870	FXYD domain-containing ion transport regulator 5	Fxyd5	9.49446	10.6812	10.1585	10.4813	9.47168	10.5047	10.0244	10.4548	10.4681	10.0915	10.593	9.48307	-1.18678	-0.322811	-1.03304	-0.430366	-0.376589	-1.10991	-0.6084	Fxyd5	repressed_pfn
1423271_at	AV239646	Mm.390683	gap junction protein, beta 2	Gjb2	9.17018	11.3192	10.7202	11.3808	8.48623	10.903	10.5653	11.989	11.6849	10.6427	11.1111	8.8282	-2.14905	-0.660681	-2.41675	-1.42368	-1.04218	-2.2829	-1.81452
1422504_at	NM_010298	Mm.275639	glycine receptor, beta subunit	Glrb	8.13802	9.77906	8.17592	8.72588	6.89118	8.98499	7.18388	7.71973	8.2228	7.6799	9.38203	7.5146	-1.64105	-0.549954	-2.09381	-0.535848	-0.542901	-1.86743	-0.165308
1459850_x_at	BB345174	Mm.275639	glycine receptor, beta subunit	Glrb	7.4822	8.56643	7.85487	8.19525	6.78921	8.01067	7.26303	7.84674	8.021	7.55895	8.28855	7.13571	-1.08423	-0.340381	-1.22146	-0.58371	-0.462045	-1.15285	-0.423246
1420872_at	BF472806	Mm.9445	guanylate cyclase 1, soluble, beta 3	Gucy1b3	7.99039	9.15507	7.54689	8.40727	7.06393	9.39511	8.10852	9.03012	8.71869	7.82771	9.27509	7.52716	-1.16468	-0.860373	-2.33117	-0.921591	-0.890982	-1.74793	-0.300548
1449169_at	NM_008216	Mm.5148	hyaluronan synthase 2	Has2	6.77347	7.96809	8.30925	8.55766	6.6014	7.63662	8.32373	8.75622	8.65694	8.31649	7.80236	6.68743	-1.19462	-0.248406	-1.03523	-0.432492	-0.340449	-1.11492	-1.62906	Has2	not expressed
1435626_a_at	AI835088	Mm.29151	homocysteine-inducible, endoplasmic reticulum stress-inducible, ubiquitin-like domain member 1	Herpud1	10.4167	12.0645	10.9789	11.3245	10.3626	11.6197	10.9467	10.8437	11.0841	10.9628	11.8421	10.3896	-1.64778	-0.345608	-1.25707	0.103001	-0.121303	-1.45242	-0.573124	Herpud1	not differentially expressed
1448185_at	NM_022331	Mm.29151	homocysteine-inducible, endoplasmic reticulum stress-inducible, ubiquitin-like domain member 1	Herpud1	10.7793	12.4256	11.133	11.6614	10.6558	11.871	11.5418	11.2196	11.4405	11.3374	12.1483	10.7176	-1.64633	-0.528408	-1.21522	0.322231	-0.103089	-1.43077	-0.619864	Herpud1	not differentially expressed
1417293_at	NM_015818	Mm.473712	heparan sulfate 6-O-sulfotransferase 1 /// similar to heparan sulfate 6-sulfotransferase 1	Hs6st1 /// LOC100047260	8.32733	9.84094	8.67525	8.81794	8.34252	9.65249	8.49586	9.57932	9.19863	8.58555	9.74671	8.33492	-1.51361	-0.142692	-1.30997	-1.08346	-0.613076	-1.41179	-0.25063
1416749_at	NM_019564	Mm.30156	HtrA serine peptidase 1	Htra1	12.7199	14.1879	12.7914	13.2429	12.8256	13.8486	12.4533	12.8797	13.0613	12.6224	14.0183	12.7728	-1.46799	-0.451414	-1.02305	-0.426312	-0.438863	-1.24552	0.150372
1438251_x_at	BB559067	Mm.30156	HtrA serine peptidase 1	Htra1	12.7641	14.1983	12.7296	13.2654	12.685	13.7961	12.4071	12.7999	13.0327	12.5684	13.9972	12.7245	-1.43423	-0.535861	-1.11115	-0.392774	-0.464317	-1.27269	0.156179
1417933_at	NM_008344	Mm.358609	insulin-like growth factor binding protein 6	Igfbp6	10.6445	12.0102	9.93914	10.0385	10.3835	11.5892	10.1567	10.382	10.2102	10.0479	11.7997	10.514	-1.36576	-0.0993691	-1.20569	-0.22526	-0.162315	-1.28573	0.466061
1449982_at	NM_008350	Mm.35814	interleukin 11	Il11	7.05637	8.09698	7.21626	7.43045	7.10538	8.51412	6.75087	8.12412	7.77729	6.98357	8.30555	7.08088	-1.04061	-0.214192	-1.40874	-1.37325	-0.793719	-1.22467	0.0973081
1434639_at	BI988550	Mm.390459	kelch-like 29 (Drosophila)	Klhl29	5.98185	7.27984	7.51096	7.8189	5.98868	7.40854	7.11582	7.57516	7.69703	7.31339	7.34419	5.98527	-1.29799	-0.30794	-1.41986	-0.459337	-0.383638	-1.35892	-1.32812
1419722_at	NM_008940	Mm.458023	kallikrein related-peptidase 8	Klk8	8.09117	10.1071	7.97154	8.53099	8.44419	10.3209	8.52826	9.33584	8.93341	8.2499	10.214	8.26768	-2.01592	-0.559448	-1.87673	-0.807578	-0.683513	-1.94632	0.0177776
1423952_a_at	BC010337	Mm.289377	keratin 7	Krt7	5.19771	7.76487	6.44956	6.66959	5.80478	7.36107	6.66107	7.37938	7.02449	6.55531	7.56297	5.50124	-2.56716	-0.220032	-1.55629	-0.718313	-0.469173	-2.06173	-1.05407
1420550_at	AV014636	Mm.158176	late cornified envelope 1F	Lce1f	10.5083	11.5235	8.16892	8.49825	10.5783	11.6969	8.35403	9.56339	9.03082	8.26148	11.6102	10.5433	-1.01522	-0.329328	-1.11865	-1.20936	-0.769343	-1.06693	2.28181
1416304_at	AV360881	Mm.294753	LPS-induced TN factor	Litaf	10.504	11.6718	11.0711	11.5068	10.5049	11.5816	11.281	11.865	11.6859	11.176	11.6267	10.5045	-1.16778	-0.435743	-1.07666	-0.583996	-0.50987	-1.12222	-0.67156
1452590_a_at	BB609699	Mm.464777	placenta specific 9 /// similar to Placenta specific 9	LOC100039175 /// LOC100039246 /// Plac9	9.28309	10.486	9.67278	10.0107	9.57667	10.8778	9.68194	10.0937	10.0522	9.67736	10.6819	9.42988	-1.20294	-0.337889	-1.30115	-0.411741	-0.374815	-1.25204	-0.247479
1420417_at	NM_009152	Mm.372039	sema domain, immunoglobulin domain (Ig), short basic domain, secreted, (semaphorin) 3A /// similar to L41541_1 collapsin/semaphorin III /// hypothetical protein LOC100044161	LOC100039963 /// LOC100044161 /// Sema3a	4.72247	6.81762	6.35226	6.7761	4.65535	6.79701	6.36632	6.6879	6.732	6.35929	6.80732	4.68891	-2.09516	-0.42384	-2.14166	-0.321578	-0.372709	-2.11841	-1.67038
1420416_at	NM_009152	Mm.372039	sema domain, immunoglobulin domain (Ig), short basic domain, secreted, (semaphorin) 3A /// hypothetical protein LOC100044161	LOC100044161 /// Sema3a	8.3966	9.84314	9.91334	9.96521	7.84298	9.74668	9.56834	9.89815	9.93168	9.74084	9.79491	8.11979	-1.44653	-0.0518689	-1.9037	-0.329812	-0.19084	-1.67512	-1.62105
1449865_at	NM_009152	Mm.372039	sema domain, immunoglobulin domain (Ig), short basic domain, secreted, (semaphorin) 3A /// hypothetical protein LOC100044161	LOC100044161 /// Sema3a	8.24031	9.75756	9.38952	9.80607	7.47168	9.82018	9.29094	10.1453	9.97568	9.34023	9.78887	7.85599	-1.51724	-0.416542	-2.3485	-0.854355	-0.635449	-1.93287	-1.48424
1425906_a_at	AF034744	Mm.134093	sema domain, immunoglobulin domain (Ig), short basic domain, secreted, (semaphorin) 3E /// hypothetical protein LOC100044162	LOC100044162 /// Sema3e	7.26397	8.28633	6.88142	7.70529	7.00225	8.40429	7.73742	8.2341	7.96969	7.30942	8.34531	7.13311	-1.02235	-0.823867	-1.40204	-0.496683	-0.660275	-1.2122	-0.176305
1427673_a_at	Z93948	Mm.134093	sema domain, immunoglobulin domain (Ig), short basic domain, secreted, (semaphorin) 3E /// hypothetical protein LOC100044162	LOC100044162 /// Sema3e	7.11061	8.11218	8.24031	8.24413	7.35579	8.77643	7.90989	8.79409	8.51911	8.0751	8.44431	7.2332	-1.00157	-0.00381161	-1.42064	-0.884198	-0.444005	-1.2111	-0.841901
1448754_at	NM_011254	Mm.279741	retinol binding protein 1, cellular /// similar to cellular retinol binding protein I	LOC100045055 /// Rbp1	8.62899	9.98399	10.0196	10.4109	8.78005	10.0118	10.0678	10.4536	10.4322	10.0437	9.99789	8.70452	-1.355	-0.391285	-1.23174	-0.385742	-0.388513	-1.29337	-1.33919
1449559_at	NM_013601	Mm.1763	homeobox, msh-like 2 /// similar to homeobox protein	LOC100046255 /// Msx2	7.3837	8.72622	7.78202	8.6632	7.52121	8.7039	8.00282	8.58383	8.62352	7.89242	8.71506	7.45246	-1.34251	-0.881187	-1.1827	-0.58102	-0.731103	-1.2626	-0.439959
1415874_at	NM_011896	Mm.330986	sprouty homolog 1 (Drosophila) /// similar to sprouty 1	LOC100046643 /// Spry1	8.89482	10.2069	9.70477	10.3938	9.32553	10.3348	10.0011	10.8464	10.6201	9.85295	10.2709	9.11017	-1.31207	-0.689051	-1.0093	-0.845304	-0.767178	-1.16069	-0.742773
1437871_at	BG967597	Mm.105222	phosphoglucomutase 5 /// similar to phosphoglucomutase 5	LOC100046963 /// Pgm5	6.66391	8.16993	6.76155	7.77808	5.47897	7.42543	6.19967	7.6279	7.70299	6.48061	7.79768	6.07144	-1.50601	-1.01653	-1.94645	-1.42823	-1.22238	-1.72623	-0.409169
1436055_at	AI506528	Mm.290677	leucine rich repeat containing 15	Lrrc15	9.8149	11.2876	10.4957	10.9211	9.19229	10.9963	10.2717	11.1404	11.0307	10.3837	11.1419	9.5036	-1.47269	-0.425442	-1.80397	-0.868686	-0.647064	-1.63833	-0.880078
1453214_at	AK017350	Mm.290677	leucine rich repeat containing 15	Lrrc15	9.49466	10.8485	10.0723	10.337	9.26702	10.6655	9.79051	10.7659	10.5514	9.93139	10.757	9.38084	-1.35381	-0.264686	-1.39849	-0.975355	-0.62002	-1.37615	-0.550551
1428394_at	AK005293	Mm.471628	phytanoyl-CoA dioxygenase domain containing 1 /// leucine rich repeat containing 8A	Lrrc8a /// Phyhd1	8.53799	9.6171	9.46495	10.0647	8.09064	9.64692	9.36763	9.46312	9.76393	9.41629	9.63201	8.31432	-1.07911	-0.599789	-1.55628	-0.0954825	-0.347636	-1.31769	-1.10198
1438312_s_at	BB324823	Mm.182396	latent transforming growth factor beta binding protein 3	Ltbp3	11.2163	12.4466	12.0853	12.0808	10.8792	12.4156	11.922	12.2987	12.1898	12.0036	12.4311	11.0478	-1.23027	0.00445574	-1.53636	-0.37676	-0.186152	-1.38331	-0.955871
1425985_s_at	AB049755	Mm.1213	mannan-binding lectin serine peptidase 1	Masp1	8.67701	10.4117	10.6139	11.3134	8.3966	10.1331	10.342	11.0723	11.1929	10.4779	10.2724	8.53681	-1.73471	-0.699568	-1.73654	-0.730303	-0.714936	-1.73562	-1.94111
1438602_s_at	BB732340	Mm.1213	mannan-binding lectin serine peptidase 1	Masp1	8.40344	9.99619	10.7304	11.4035	8.60622	10.1397	10.5774	11.2868	11.3452	10.6539	10.0679	8.50483	-1.59275	-0.673106	-1.53346	-0.709418	-0.691262	-1.56311	-2.14908
1416357_a_at	NM_023061	Mm.275003	melanoma cell adhesion molecule	Mcam	9.27286	10.7856	9.55957	9.85938	9.62626	10.7673	9.79555	10.5639	10.2116	9.67756	10.7764	9.44956	-1.51275	-0.299811	-1.14102	-0.768311	-0.534061	-1.32689	-0.228001
1416136_at	NM_008610	Mm.29564	matrix metallopeptidase 2	Mmp2	10.242	11.8643	11.356	11.7293	10.1328	11.6719	11.537	12.0777	11.9035	11.4465	11.7681	10.1874	-1.62228	-0.373269	-1.53918	-0.540675	-0.456972	-1.58073	-1.25912
1439364_a_at	BF147716	Mm.29564	matrix metallopeptidase 2	Mmp2	10.1861	12.1239	11.2879	11.7477	10.0105	11.7487	11.6325	12.1456	11.9467	11.4602	11.9363	10.0983	-1.93781	-0.459788	-1.73821	-0.513073	-0.486431	-1.83801	-1.36192
1454867_at	BB234631	Mm.332576	meningioma 1	Mn1	8.71905	10.1025	9.88996	9.88707	8.82241	9.91289	9.60326	10.0286	9.95783	9.74661	10.0077	8.77073	-1.38345	0.00289194	-1.09048	-0.425341	-0.211225	-1.23697	-0.975879	Mn1	not expressed
1421044_at	BB528408	Mm.235616	mannose receptor, C type 2	Mrc2	6.40769	8.20016	7.51964	7.56605	6.86542	8.2817	7.34696	7.73877	7.65241	7.4333	8.24093	6.63656	-1.79247	-0.0464178	-1.41627	-0.391811	-0.219114	-1.60437	-0.796738
1421045_at	BB528408	Mm.235616	mannose receptor, C type 2	Mrc2	8.38629	9.89391	10.0329	9.95942	8.64782	10.249	9.82146	10.354	10.1567	9.92716	10.0715	8.51706	-1.50761	0.0734498	-1.60118	-0.532574	-0.229562	-1.5544	-1.41011
1425894_at	BC019711	Mm.215151	MAS-related GPR, member F	Mrgprf	7.46025	8.72826	8.93664	9.47431	6.57894	8.33673	8.49905	8.89512	9.18472	8.71784	8.5325	7.01959	-1.26801	-0.537676	-1.75779	-0.396072	-0.466874	-1.5129	-1.69825
1436501_at	BB747681	Mm.149438	mitochondrial tumor suppressor 1	Mtus1	7.34784	8.59842	7.74953	8.15482	7.37243	8.43421	7.40514	8.10852	8.13167	7.57734	8.51632	7.36014	-1.25058	-0.405284	-1.06178	-0.703383	-0.554333	-1.15618	-0.217202	Mtus1	No assignable profile
1430539_at	BB469133	Mm.64962	matrix-remodelling associated 7	Mxra7	7.11061	8.60066	8.03452	7.57818	7.49905	8.63554	7.85922	8.47371	8.02594	7.94687	8.6181	7.30483	-1.49004	0.45634	-1.13649	-0.614482	-0.0790708	-1.31327	-0.642043
1440975_at	BB275943	Mm.64962	matrix-remodelling associated 7	Mxra7	9.75121	10.8762	10.2938	10.6658	9.72911	10.8395	10.2241	10.6632	10.6645	10.259	10.8579	9.74016	-1.125	-0.371964	-1.11041	-0.43908	-0.405522	-1.1177	-0.518809
1418289_at	AI413223	Mm.331129	nestin	Nes	7.94953	8.98783	7.10957	7.80929	7.01123	8.45245	7.18289	8.39318	8.10123	7.14623	8.72014	7.48038	-1.0383	-0.699716	-1.44122	-1.21029	-0.955001	-1.23976	0.334151	Nes	not expressed
1435184_at	BG066982	Mm.25259	natriuretic peptide receptor 3	Npr3	7.75087	9.36413	10.1625	10.0735	6.74953	9.51235	9.84015	10.1268	10.1002	10.0013	9.43824	7.2502	-1.61326	0.0890451	-2.76281	-0.286685	-0.09882	-2.18804	-2.75113	Npr3	not expressed
1448024_at	BG080055	Mm.25259	natriuretic peptide receptor 3	Npr3	6.50938	7.61545	8.26256	8.21917	6.30012	7.99152	8.18537	8.39832	8.30874	8.22397	7.80348	6.40475	-1.10607	0.0433962	-1.6914	-0.212945	-0.0847745	-1.39873	-1.81922	Npr3	not expressed
1433792_at	AW491344	Mm.269883	nuclear receptor interacting protein 2	Nrip2	7.06393	8.2555	7.42038	7.41616	6.84423	7.94427	7.44211	6.30561	6.86088	7.43125	8.09989	6.95408	-1.19157	0.00421718	-1.10004	1.13651	0.570363	-1.1458	-0.477163
1434802_s_at	BE945709	Mm.267570	neurotrophin 3	Ntf3	6.86913	8.01179	7.18982	7.04767	7.08428	8.09908	7.09276	7.35491	7.20129	7.14129	8.05544	6.9767	-1.14266	0.142155	-1.01481	-0.262153	-0.059999	-1.07873	-0.164587	Ntf3	not expressed
1450803_at	NM_008742	Mm.267570	neurotrophin 3	Ntf3	6.82018	7.86233	7.33092	7.11894	6.75622	8.46557	7.15482	7.36982	7.24438	7.24287	8.16395	6.7882	-1.04215	0.211976	-1.70934	-0.214997	-0.00151075	-1.37575	-0.454667	Ntf3	not expressed
1427633_a_at	AF439513	Mm.317854	pregnancy-associated plasma protein A	Pappa	10.0831	11.1866	10.9032	10.7893	9.76802	11.4767	10.7048	11.2091	10.9992	10.804	11.3317	9.92555	-1.10353	0.113915	-1.70868	-0.50432	-0.195202	-1.4061	-0.878437
1432591_at	BB635017	Mm.317854	pregnancy-associated plasma protein A	Pappa	11.0911	12.3919	11.6536	11.7142	10.2804	12.1205	11.1628	11.6257	11.6699	11.4082	12.2562	10.6858	-1.30084	-0.060598	-1.84011	-0.462877	-0.261737	-1.57047	-0.722433
1417273_at	NM_013743	Mm.235547	pyruvate dehydrogenase kinase, isoenzyme 4	Pdk4	7.64024	8.84361	8.38241	9.04029	7.7286	8.77808	8.15076	9.10774	9.07401	8.26659	8.81084	7.68442	-1.20336	-0.657882	-1.04948	-0.956977	-0.80743	-1.12642	-0.582162	Pdk4	not expressed
1417928_at	NM_019417	Mm.21830	PDZ and LIM domain 4	Pdlim4	9.44915	10.7793	10.117	10.7136	9.13699	10.3548	10.2229	10.5892	10.6514	10.17	10.5671	9.29307	-1.33016	-0.596565	-1.21781	-0.366267	-0.481416	-1.27398	-0.876885
1416846_a_at	NM_018884	Mm.321654	PDZ domain containing RING finger 3	Pdzrn3	9.63862	11.7186	10.7951	10.9594	9.59787	11.276	10.7394	11.2183	11.0889	10.7673	11.4973	9.61824	-2.08	-0.164276	-1.67814	-0.478878	-0.321577	-1.87907	-1.14905	Pdzrn3	not expressed
1430700_a_at	AK005158	Mm.9277	phospholipase A2, group VII (platelet-activating factor acetylhydrolase, plasma)	Pla2g7	7.38284	8.979	7.61618	8.53138	6.97613	8.9655	8.22545	9.20506	8.86822	7.92081	8.97225	7.17949	-1.59616	-0.9152	-1.98936	-0.979612	-0.947406	-1.79276	-0.741328
1426208_x_at	AF147785	Mm.287857	pleiomorphic adenoma gene-like 1	Plagl1	10.2912	11.8392	11.7202	11.6177	9.52337	11.5037	11.5017	11.6462	11.632	11.6109	11.6714	9.90727	-1.54803	0.102504	-1.98031	-0.144556	-0.0210256	-1.76417	-1.70368
1425339_at	BB224034	Mm.38009	phospholipase C, beta 4	Plcb4	7.03562	8.50422	6.57289	7.44045	6.52669	7.89664	7.30012	7.45943	7.44994	6.93651	8.20043	6.78116	-1.4686	-0.867564	-1.36994	-0.159308	-0.513436	-1.41927	-0.155347	Plcb4	not expressed
1457355_at	BB076314	Mm.54126	patatin-like phospholipase domain containing 8	Pnpla8	5.64386	7.06393	7.18587	6.66249	5.54535	6.65535	6.73335	6.92719	6.79484	6.95961	6.85964	5.5946	-1.42008	0.523376	-1.11	-0.193831	0.164773	-1.26504	-1.36501	Pnpla8	repressed_fpn
1429514_at	AW111876	Mm.348326	phosphatidic acid phosphatase type 2B	Ppap2b	8.49225	9.5672	9.97771	10.3519	8.45121	9.5744	10.1487	10.2195	10.2857	10.0632	9.5708	8.47173	-1.07494	-0.374224	-1.12319	-0.0708008	-0.222512	-1.09907	-1.59149	Ppap2b	not expressed
1433691_at	BQ176864	Mm.24724	protein phosphatase 1, regulatory (inhibitor) subunit 3C	Ppp1r3c	6.01792	7.33181	7.42038	7.6359	5.04002	6.35931	8.1814	7.96809	7.802	7.80089	6.84556	5.52897	-1.31389	-0.215518	-1.31929	0.21331	-0.00110406	-1.31659	-2.27192
1430640_a_at	BI695530	Mm.25594	protein kinase, cAMP dependent regulatory, type II beta	Prkar2b	7.02459	8.47127	8.45984	8.77248	7.4363	8.54921	8.59246	9.14057	8.95653	8.52615	8.51024	7.23044	-1.44668	-0.312638	-1.11291	-0.548117	-0.430378	-1.2798	-1.29571	Prkar2b	No assignable profile
1438664_at	BB216074	Mm.25594	protein kinase, cAMP dependent regulatory, type II beta	Prkar2b	8.54187	9.66995	9.57478	9.69905	8.03397	9.44253	9.28633	9.72962	9.71434	9.43055	9.55624	8.28792	-1.12808	-0.124269	-1.40856	-0.443294	-0.283782	-1.26832	-1.14263	Prkar2b	No assignable profile
1446560_at	BB084614	Mm.250438	protease, serine, 23	Prss23	9.54342	10.7686	9.74719	10.0253	9.26936	10.6535	9.66906	10.1875	10.1064	9.70812	10.711	9.40639	-1.22518	-0.278092	-1.38411	-0.518414	-0.398253	-1.30465	-0.301735
1448816_at	NM_008968	Mm.2339	prostaglandin I2 (prostacyclin) synthase	Ptgis	9.03947	10.1381	10.0765	10.1093	8.7879	10.2253	10.0896	10.2062	10.1577	10.0831	10.1817	8.91368	-1.09868	-0.0327599	-1.43743	-0.116577	-0.0746683	-1.26805	-1.16938
1417262_at	M94967	Mm.292547	prostaglandin-endoperoxide synthase 2	Ptgs2	12.3261	13.7745	12.4475	12.9385	11.479	13.663	12.3038	13.3145	13.1265	12.3757	13.7187	11.9025	-1.44837	-0.490929	-2.18402	-1.01065	-0.750788	-1.81619	-0.473147
1417263_at	M94967	Mm.292547	prostaglandin-endoperoxide synthase 2	Ptgs2	10.9664	12.4608	10.8318	11.5664	10.1387	12.5585	11.158	12.1274	11.8469	10.9949	12.5097	10.5525	-1.49433	-0.734605	-2.41988	-0.96934	-0.851973	-1.95711	-0.442367
1427019_at	BC002298	Mm.41639	protein tyrosine phosphatase, receptor type Z, polypeptide 1	Ptprz1	10.7445	12.1583	10.2398	10.3765	10.289	11.978	10.4143	11.1947	10.7856	10.327	12.0681	10.5167	-1.41377	-0.136614	-1.68898	-0.780433	-0.458523	-1.55137	0.18969
1452284_at	BC002298	Mm.41639	protein tyrosine phosphatase, receptor type Z, polypeptide 1	Ptprz1	10.8849	12.0707	10.674	10.7773	10.3461	12.0589	10.3079	10.9651	10.8712	10.4909	12.0648	10.6155	-1.18587	-0.10324	-1.7128	-0.657179	-0.380209	-1.44933	0.124514
1436910_at	BB529484	Mm.235028	RAS protein activator like 2	Rasal2	8.79116	9.81538	9.81762	10.7043	8.44997	9.4582	9.79458	10.717	10.7107	9.8061	9.63679	8.62057	-1.02422	-0.886713	-1.00823	-0.922413	-0.904563	-1.01622	-1.18553
1449124_at	NM_016846	Mm.245270	ral guanine nucleotide dissociation stimulator,-like 1	Rgl1	8.36982	9.7502	9.10303	9.7127	8.42878	9.48119	9.16516	9.451	9.58185	9.13409	9.6157	8.3993	-1.38039	-0.609673	-1.05242	-0.285847	-0.44776	-1.2164	-0.734795	Rgl1	repressed_fpn
1426037_a_at	U94828	Mm.181709	regulator of G-protein signaling 16	Rgs16	7.8392	9.30743	8.17692	8.75455	7.8716	9.1819	8.26959	9.21213	8.98334	8.22326	9.24466	7.8554	-1.46822	-0.577632	-1.3103	-0.942537	-0.760085	-1.38926	-0.367857
1451452_a_at	U72881	Mm.181709	regulator of G-protein signaling 16	Rgs16	7.34163	8.7445	7.49265	8.25833	7.22014	8.60103	7.21432	8.26772	8.26303	7.35349	8.67276	7.28088	-1.40287	-0.765676	-1.38089	-1.0534	-0.90954	-1.39188	-0.0726035
1448285_at	NM_009062	Mm.41642	regulator of G-protein signaling 4	Rgs4	6.04002	7.12412	6.60733	7.2317	5.58195	7.19967	7.80929	8.33807	7.78488	7.20831	7.1619	5.81098	-1.08411	-0.624371	-1.61772	-0.528782	-0.576576	-1.35091	-1.39732
1448785_at	BG072085	Mm.4909	runt-related transcription factor 1; translocated to, 1 (cyclin D-related)	Runx1t1	6.84925	8.70148	9.08295	8.96203	6.89966	8.60622	8.96665	9.27193	9.11698	9.0248	8.65385	6.87445	-1.85223	0.120919	-1.70656	-0.30528	-0.0921806	-1.7794	-2.15034
1439368_a_at	AV002797	Mm.21587	solute carrier family 9 (sodium/hydrogen exchanger), member 3 regulator 2	Slc9a3r2	8.46638	9.58515	8.604	8.59432	8.18239	9.27426	8.4508	8.66178	8.62805	8.5274	9.42971	8.32439	-1.11877	0.00967257	-1.09187	-0.210979	-0.100653	-1.10532	-0.20301
1448742_at	NM_011427	Mm.2093	snail homolog 1 (Drosophila)	Snai1	8.69035	9.6907	9.6359	9.61581	8.38154	9.54264	9.13083	9.57705	9.59643	9.38336	9.61667	8.53595	-1.00035	0.0200859	-1.1611	-0.446223	-0.213069	-1.08073	-0.847419
1449254_at	NM_009263	Mm.288474	secreted phosphoprotein 1	Spp1	11.3241	13.1598	14.2479	14.5967	8.95681	12.6424	13.7055	13.6031	14.0999	13.9767	12.9011	10.1404	-1.83569	-0.348795	-3.68556	0.10239	-0.123203	-2.76062	-3.83625	Spp1	No assignable profile
1422425_at	NM_011477	Mm.57085	small proline-rich protein 2K	Sprr2k	7.8716	9.21675	7.93369	8.13391	7.71081	8.84298	7.63807	8.05039	8.09215	7.78588	9.02986	7.7912	-1.34515	-0.200222	-1.13217	-0.412319	-0.306271	-1.23866	0.0053196
1436319_at	BB751459	Mm.45563	sulfatase 1	Sulf1	10.5733	11.9354	12.0635	12.2883	10.2907	11.6175	11.8787	12.1532	12.2208	11.9711	11.7764	10.432	-1.36215	-0.224827	-1.32676	-0.274495	-0.249661	-1.34446	-1.53911
1438200_at	BB065799	Mm.45563	sulfatase 1	Sulf1	10.8829	12.0369	12.3982	12.5427	10.6613	11.8453	12.1419	12.4377	12.4902	12.27	11.9411	10.7721	-1.15391	-0.144562	-1.18392	-0.29579	-0.220176	-1.16892	-1.49788
1417455_at	BC014690	Mm.3992	transforming growth factor, beta 3	Tgfb3	11.3056	12.6341	11.9025	12.1567	11.5028	12.766	11.75	12.5217	12.3392	11.8262	12.7001	11.4042	-1.32852	-0.254158	-1.26316	-0.77177	-0.512964	-1.29584	-0.422021
1419089_at	BI111620	Mm.4871	tissue inhibitor of metalloproteinase 3	Timp3	11.4	12.5844	11.3456	11.3574	11.361	12.3996	11.4136	11.9349	11.6461	11.3796	12.492	11.3805	-1.1844	-0.01176	-1.03861	-0.521295	-0.266528	-1.11151	0.000917552	Timp3	not differentially expressed
1417611_at	BC024613	Mm.24750	transmembrane protein 37	Tmem37	7.4733	9.23266	7.63009	8.29692	7.61692	9.07975	7.5691	8.58609	8.4415	7.59959	9.15621	7.54511	-1.75936	-0.666831	-1.46284	-1.01699	-0.841912	-1.6111	-0.0544825
1438855_x_at	BB233088	Mm.255332	tumor necrosis factor, alpha-induced protein 2	Tnfaip2	9.42585	10.5568	9.24769	9.99661	9.17043	10.3436	9.49825	10.3272	10.1619	9.37297	10.4502	9.29814	-1.13095	-0.748925	-1.1732	-0.828965	-0.788945	-1.15208	-0.074835
1418309_at	AB013898	Mm.15383	tumor necrosis factor receptor superfamily, member 11b (osteoprotegerin)	Tnfrsf11b	6.96116	7.96751	8.296	8.79051	6.42291	8.22352	8.28864	8.76089	8.7757	8.29232	8.09552	6.69203	-1.00635	-0.494513	-1.80061	-0.472251	-0.483382	-1.40348	-1.60028	Tnfrsf11b	not expressed
1449033_at	AB013898	Mm.15383	tumor necrosis factor receptor superfamily, member 11b (osteoprotegerin)	Tnfrsf11b	8.73843	9.95361	9.77808	9.7199	7.34518	9.57251	8.53489	9.43525	9.57758	9.15648	9.76306	8.04181	-1.21518	0.058175	-2.22733	-0.900367	-0.421096	-1.72126	-1.11468	Tnfrsf11b	not expressed
1416713_at	NM_026481	Mm.29358	tubulin polymerization-promoting protein family member 3	Tppp3	8.18785	10.1505	8.04439	9.3981	7.76885	9.69853	7.6879	9.30469	9.3514	7.86615	9.92452	7.97835	-1.96266	-1.35371	-1.92969	-1.61679	-1.48525	-1.94617	0.112199	Tppp3	not differentially expressed
1426065_a_at	BC012955	Mm.276018	tribbles homolog 3 (Drosophila)	Trib3	7.63952	8.80349	8.37678	8.76354	7.14771	8.33985	8.15532	8.74483	8.75419	8.26605	8.57167	7.39362	-1.16396	-0.386768	-1.19214	-0.58951	-0.488139	-1.17805	-0.872433
1415978_at	NM_023279	Mm.40068	tubulin, beta 3	Tubb3	10.2434	11.301	9.70477	9.97814	10.2853	11.329	10.0551	10.1876	10.0829	9.87996	11.315	10.2643	-1.05757	-0.27337	-1.04372	-0.132453	-0.202911	-1.05065	0.384392
1448925_at	NM_007855	Mm.9474	twist homolog 2 (Drosophila)	Twist2	9.99322	11.5021	11.0665	11.6452	9.99661	11.4937	10.7345	11.4971	11.5711	10.9005	11.4979	9.99492	-1.50886	-0.57867	-1.49704	-0.762563	-0.670617	-1.50295	-0.905598
1419592_at	NM_009472	Mm.24430	unc-5 homolog C (C. elegans)	Unc5c	5.55152	7.30287	7.78725	7.70321	5.99548	7.05094	7.64962	8.10591	7.90456	7.71843	7.1769	5.7735	-1.75135	0.0840381	-1.05545	-0.456293	-0.186127	-1.4034	-1.94493
1436003_at	AV280637	Mm.76649	Vascular cell adhesion molecule 1	Vcam1	5.07895	6.41447	6.47411	5.88996	4.54844	6.79051	6.35403	6.65821	6.27409	6.41407	6.60249	4.81369	-1.33552	0.584151	-2.24207	-0.304183	0.139984	-1.7888	-1.60038	Vcam1	enhanced_nfp
1439766_x_at	BB089170	Mm.1402	vascular endothelial growth factor C	Vegfc	9.02763	10.0841	9.23673	9.81746	8.64962	9.81746	9.01959	9.27519	9.54633	9.12816	9.9508	8.83862	-1.05651	-0.580732	-1.16785	-0.255603	-0.418167	-1.11218	-0.289539	Vegfc	not expressed
1448593_at	NM_018865	Mm.10222	WNT1 inducible signaling pathway protein 1	Wisp1	10.9016	12.184	11.6064	12.0273	10.7274	12.3194	11.8087	12.4664	12.2468	11.7075	12.2517	10.8145	-1.28239	-0.420925	-1.59198	-0.6577	-0.539312	-1.43718	-0.893005
1448594_at	NM_018865	Mm.10222	WNT1 inducible signaling pathway protein 1	Wisp1	11.405	12.9334	12.1077	12.4339	11.1764	12.6026	12.0577	12.6751	12.5545	12.0827	12.768	11.2907	-1.52845	-0.326132	-1.42627	-0.617366	-0.471749	-1.47736	-0.792043

## Sheet: notes
Array:	Array data from Mouse Genome 430 2.0 Arrays, annotated 7/7/08
	Original data deposited with ArrayExpress, Accession Number E-MTAB-1973
Samples:	RNA from wild type and p300 KIX/KIX; CBP +/KIX (tri-KIX) primary MEFs infected with MSCV-c-Myb-IRES-GFP (c-Myb) or MSCV-IRES-GFP (GFP) retrovirus
Data Processing:	All array signal data from array was log2 transformed following addition of 20 to all signals to reduce effect of probesets with low signals on fold calculations
Worksheets:	2x Myb activated genes were filtered with the following criteria: probesets scored "all present" in both WT + c-Myb samples (WT-2 and WT-5) and both WT-2 and WT-5 were induced 2x or more by c-Myb, i.e. columns R and T were both 1 or greater.
	2x Myb repressed genes were filtered with the following criteria: probesets scored "all present" in all GFP samples and both WT-2 and WT-5 were repressed 2x or more by c-Myb, i.e. columns R and T were both -1 or less.
Column	Column Title	Explanation
A	Probe Set Name	Mouse Genome 430 2.0 Array probe set
B	Representative Public ID	Representative Public ID from Affymetrix annotation
C	UniGene ID	UniGene ID from Affymetrix annotation
D	Gene Title	Gene Title from Affymetrix annotation
E	Gene Symbol	Gene Symbol from Affymetrix annotation
F	WT-2_Myb (log2)	log2(WT-2_Myb signal plus 20)
G	WT-2_GFP (log2)	log2(WT-2_GFP signal plus 20)
H	Tri-KIX-1_Myb (log2)	log2(Tri--KIX-1_Myb signal plus 20)
I	Tri-KIX-1_GFP (log2)	log2(Tri-KIX-1_GFP signal plus 20)
J	WT-5_Myb (log2)	log2(WT-5_Myb signal plus 20)
K	WT-5_GFP (log2)	log2(WT-5_GFP signal plus 20)
L	Tri-KIX-10_Myb (log2)	log2(Tri-KIX-10_Myb signal plus 20)
M	Tri-KIX-10_GFP (log2)	log2(Tri-KIX-10_GFP signal plus 20)
N	Tri-KIX with GFP AVE (log2) (Average)	average of columns I and M
O	Tri-KIX with Myb AVE (log2) (Average)	average of columns H and L, X axis data of black probesets in Figure 5A (2x Myb activated genes) and 5B (2x Myb repressed genes)
P	WT with GFP AVE (log2) (Average)	average of columns G and K
Q	WT with Myb AVE (log2) (Average)	average of columns F and J, Y axis data of black probesets in Figure 5A (2x Myb activated genes) and 5B (2x Myb repressed genes)
R	WT-2 induction by Myb (log2)	WT-2 Myb log2 -WT-2 GFP log2 (column F - column G)
S	Tri-KIX- 1 induction by Myb (log2)	Tri-KIX-1 Myb log2 -Tri-KIX-1 GFP log2 (column H - column I)
T	WT-5 induction by Myb (log2)	WT-5 Myb log2 -WT-5 GFP log2 (column J- column K)
U	Tri-KIX-10 induction by Myb (log2)	Tri-KIX-10 Myb log2 -Tri-KIX-10 GFP log2 (column L - column M)
V	Tri-KIX induction (average)	average of columns R and T
W	WT induction AVE (average)	average of columns S and U
X	Ratio WT Myb to Tri-KIX Myb	column Q - column O
Y	c-Myb bound in ERMYB cells (from Zhao et al NAR 2011)	genes having a nearby c-Myb binding peak listed in Supplementary Table S5 of Zhao et al. (2011) NAR 39:4664-79.
Z	Effect of c-Myb in in ERMYB cells (from Zhao et al NAR 2011)	effect of c-Myb in ERMYB cells taken directly from Supplementary Table S5 of Zhao et al. (2011) NAR 39:4664-79.
