# Supplementary material for: Genetic Interaction between Mutations in c-Myb and the KIX Domains of CBP and p300 Affects Multiple Blood Cell Lineages and Influences Both Gene Activation and Repression
Source: PLoS One. 2013 Dec 10;8(12):e82684. doi: 10.1371/journal.pone.0082684 (PMC3858336; doi:10.1371/journal.pone.0082684)
Supplement: Table S2 — Affymetrix microarray probe sets from Figure 6 (from microarray data set deposited with ArrayExpress (E-MTAB-1974)) showing the expression in wild type (WT) and triple-KIX p300+/KIX ;CBPKIX/KIX CD4+CD8+ double positive (DP) thymocytes of genes that were induced or repressed at least twofold by c-Myb KO in a study by Yuan et al. that identified genes regulated by T cell specific inactivation of c-Myb in CD4+CD8+ double positive (DP) thymocytes. (XLSX) [file pone.0082684.s005.xlsx]

## Sheet: 2x Myb activated genes
Probe Set ID	Representative Public ID	UniGene ID	Gene Title	Gene Symbol	WT-1_sll904-htmg430pm#rma-Signal	WT-2_sll906-htmg430pm#rma-Signal	WT-3_sll908-htmg430pm#rma-Signal	WT-4_sll910-htmg430pm#rma-Signal	Tri-KIX-1_sll903-htmg430pm#rma-Signal	Tri-KIX-2_sll905-htmg430pm#rma-Signal	Tri_KIX-3_sll907-htmg430pm#rma-Signal	Tri-KIX-4_sll909-htmg430pm#rma-Signal	Tri-KIX (Average)	WT (Average)	WT AVE minus Tri-KIX AVE	Myb bound genes	Array expression profile
1422293_PM_a_at	NM_134112	Mm.329299	potassium channel tetramerisation domain containing 1	Kctd1	6.99498	6.92586	6.78054	6.53572	4.34444	4.25217	3.94923	3.78685	4.08317	6.80928	2.7261	Kctd1	enhanced_ffp
1425104_PM_at	BC022615	Mm.329299	potassium channel tetramerisation domain containing 1	Kctd1	5.90212	5.86169	5.76405	5.57193	5.05016	4.70015	4.98341	5.11772	4.96286	5.77495	0.812092	Kctd1	enhanced_ffp
1434140_PM_at	AV293368	Mm.334413	mcf.2 transforming sequence-like	Mcf2l	6.09096	5.90236	5.46148	4.79289	4.30331	3.02244	3.8849	3.20026	3.60273	5.56192	1.95919	Mcf2l	enhanced_ffp
1419389_PM_at	BQ180352	Mm.87161	phosphodiesterase 10A	Pde10a	5.37942	4.79914	5.29181	5.33169	3.96902	4.07677	3.97501	4.52111	4.13548	5.20052	1.06504	Pde10a	enhanced_ffp
1419390_PM_at	BQ180352	Mm.87161	phosphodiesterase 10A	Pde10a	2.84236	2.84115	2.81201	2.87758	2.87033	2.56069	2.70289	3.21733	2.83781	2.84328	0.0054635	Pde10a	enhanced_ffp
1432490_PM_a_at	AK014090	Mm.87161	phosphodiesterase 10A	Pde10a	2.63561	2.66987	2.67942	2.89256	2.8954	2.85417	2.71347	2.81936	2.8206	2.71936	-0.101235	Pde10a	enhanced_ffp
1439618_PM_at	AI448308	Mm.87161	phosphodiesterase 10A	Pde10a	2.74022	2.55553	3.44566	2.53541	2.37184	2.28194	1.48328	2.07907	2.05403	2.81921	0.765173	Pde10a	enhanced_ffp
1458499_PM_at	AW123977	Mm.87161	phosphodiesterase 10A	Pde10a	3.05334	3.52091	2.99837	3.02258	3.05121	2.94077	3.18654	2.53002	2.92713	3.1488	0.221668	Pde10a	enhanced_ffp
1430784_PM_a_at	AK016530	Mm.209933	regulatory associated protein of MTOR, complex 1	Rptor	3.27535	3.39989	3.04772	3.2099	2.95031	2.8416	2.34709	2.27672	2.60393	3.23321	0.629283	Rptor	enhanced_ffp
1434619_PM_at	BB794793	Mm.209933	regulatory associated protein of MTOR, complex 1	Rptor	7.01317	6.80774	6.38236	6.64153	6.13046	5.89874	5.44531	5.86213	5.83416	6.7112	0.877039	Rptor	enhanced_ffp
1458472_PM_at	BB827636	Mm.209933	regulatory associated protein of MTOR, complex 1	Rptor	3.66199	4.03551	4.55486	3.6629	3.70891	4.29695	4.01732	3.73925	3.94061	3.97881	0.0382078	Rptor	enhanced_ffp
1429254_PM_at	BF472491	Mm.29756	aquaporin 11	Aqp11	10.7491	10.9764	10.1745	10.3099	9.77332	9.76626	9.62206	10.0492	9.80271	10.5524	0.749729	Aqp11	enhanced_nff
1447606_PM_x_at	AV047063	Mm.29756	aquaporin 11	Aqp11	7.18863	7.28912	6.7301	6.68967	5.88004	5.99632	5.95108	6.02762	5.96377	6.97438	1.01061	Aqp11	enhanced_nff
1455846_PM_at	AV274889	Mm.29756	aquaporin 11	Aqp11	4.53497	5.3687	4.9462	4.05541	4.49843	4.23665	4.08218	4.1094	4.23167	4.72632	0.494655	Aqp11	enhanced_nff
1417679_PM_at	NM_010278	Mm.2078	growth factor independent 1	Gfi1	9.8438	9.27308	9.66728	9.48575	9.04968	9.19985	9.04865	8.88312	9.04532	9.56748	0.522156	Gfi1	enhanced_nfp
1421833_PM_at	NM_008846	Mm.217214	phosphatidylinositol-4-phosphate 5-kinase, type 1 beta	Pip5k1b	5.30222	5.20948	5.06039	4.65193	4.03375	3.98606	3.6764	3.89367	3.89747	5.056	1.15853	Pip5k1b	enhanced_nfp
1421834_PM_at	NM_008846	Mm.217214	phosphatidylinositol-4-phosphate 5-kinase, type 1 beta	Pip5k1b	5.87051	5.93632	5.86744	5.92393	4.05607	4.46943	4.13187	4.40685	4.26606	5.89955	1.6335	Pip5k1b	enhanced_nfp
1450389_PM_s_at	NM_008846	Mm.217214	phosphatidylinositol-4-phosphate 5-kinase, type 1 beta	Pip5k1b	5.48834	5.71866	5.64836	5.56498	4.31435	4.10693	3.9868	4.38811	4.19905	5.60508	1.40603	Pip5k1b	enhanced_nfp
1448710_PM_at	D87747	Mm.1401	chemokine (C-X-C motif) receptor 4	Cxcr4	10.4188	9.849	9.75266	9.55729	9.59458	9.30824	9.56425	9.49803	9.49128	9.89443	0.403155	Cxcr4	enhanced_npp
1419706_PM_a_at	NM_031185	Mm.27481	A kinase (PRKA) anchor protein (gravin) 12	Akap12	9.40329	9.21609	9.50227	9.2812	8.83769	8.59638	8.39391	8.1044	8.48309	9.35071	0.86762	Akap12	No assignable profile
1428834_PM_at	AK012530	Mm.170276	dual specificity phosphatase 4	Dusp4	7.60999	6.3785	7.04235	7.69957	6.43916	5.71651	6.17369	6.436	6.19134	7.1826	0.991261	Dusp4	No assignable profile
1428579_PM_at	AK017338	Mm.394427	formin-like 2	Fmnl2	8.08032	9.02815	8.73892	8.67857	7.43104	8.00199	7.84929	7.93559	7.80448	8.63149	0.827011	Fmnl2	No assignable profile
1422444_PM_at	BM935811	Mm.225096	integrin alpha 6	Itga6	7.87676	7.99383	7.9707	7.97869	7.80628	7.4305	7.34329	6.969	7.38727	7.95499	0.567727	Itga6	No assignable profile
1422445_PM_at	BM935811	Mm.225096	integrin alpha 6	Itga6	8.62924	8.68365	8.81639	8.606	8.5256	8.11198	8.07923	7.89162	8.15211	8.68382	0.531712	Itga6	No assignable profile
1427016_PM_at	BC027125	Mm.207907	RIKEN cDNA 4932438A13 gene	4932438A13Rik	8.9174	9.94568	9.16435	9.73558	8.91362	9.99279	9.87049	9.93235	9.67731	9.44075	-0.23656	4932438A13Rik	not differentially expressed
1444660_PM_at	BB486179	Mm.207907	RIKEN cDNA 4932438A13 gene	4932438A13Rik	5.73906	6.7187	5.83657	7.09437	6.17995	6.96104	7.23688	7.14942	6.88182	6.34717	-0.53465	4932438A13Rik	not differentially expressed
1457535_PM_at	BB465997	Mm.207907	RIKEN cDNA 4932438A13 gene	4932438A13Rik	4.36189	4.99075	4.46032	5.03752	4.83001	5.74697	5.04905	5.83375	5.36494	4.71262	-0.652324	4932438A13Rik	not differentially expressed
1458401_PM_at	BB203808	Mm.207907	RIKEN cDNA 4932438A13 gene	4932438A13Rik	3.85701	4.80962	4.76229	4.90538	4.19754	5.34947	5.65144	5.42701	5.15636	4.58357	-0.57279	4932438A13Rik	not differentially expressed
1451053_PM_a_at	AV313203	Mm.101191	transformed mouse 3T3 cell double minute 1	Mdm1	8.17186	7.72277	8.24931	8.06293	6.96006	6.92128	6.71813	6.46712	6.76665	8.05172	1.28507	Mdm1	not differentially expressed
1445709_PM_at	AI323780	Mm.101191	transformed mouse 3T3 cell double minute 1	Mdm1	5.31431	4.13137	4.56445	4.38688	3.75625	3.83345	3.61021	3.58137	3.69532	4.59925	0.903933	Mdm1	not differentially expressed
1420841_PM_at	BF235516	Mm.29855	protein tyrosine phosphatase, receptor type, F	Ptprf	7.95472	7.57625	7.81089	7.00471	6.27498	6.05478	5.77181	5.57834	5.91998	7.58664	1.66667	Ptprf	not differentially expressed
1420842_PM_at	BF235516	Mm.29855	protein tyrosine phosphatase, receptor type, F	Ptprf	10.0958	9.56559	9.76368	9.50019	8.82988	8.31411	7.70906	7.51224	8.09132	9.7313	1.63998	Ptprf	not differentially expressed
1420843_PM_at	BF235516	Mm.29855	protein tyrosine phosphatase, receptor type, F	Ptprf	10.6826	10.3549	10.6604	10.1692	9.66794	9.10095	8.54181	8.36464	8.91883	10.4668	1.54794	Ptprf	not differentially expressed
1429399_PM_at	BB667823	Mm.45980	ring finger protein 125	Rnf125	7.69807	7.99502	8.353	8.37513	7.80596	7.48251	7.35904	7.50554	7.53826	8.1053	0.567042	Rnf125	not differentially expressed
1419097_PM_a_at	AF093620	Mm.295284	stomatin	Stom	5.71409	4.9963	5.3588	5.35936	4.25057	4.73715	4.59917	4.4488	4.50892	5.35714	0.848215	Stom	not differentially expressed
1419098_PM_at	AF093620	Mm.295284	stomatin	Stom	3.2184	2.85982	2.9036	2.68864	2.61394	2.30295	2.92421	2.86949	2.67765	2.91761	0.239966	Stom	not differentially expressed
1419099_PM_x_at	AF093620	Mm.295284	stomatin	Stom	3.14509	2.86443	2.86175	2.70891	2.55486	2.75251	2.39307	2.55827	2.56467	2.89505	0.33037	Stom	not differentially expressed
1438910_PM_a_at	BB782444	Mm.295284	stomatin	Stom	7.28097	6.2229	6.92927	6.84875	6.20498	5.69305	5.39067	5.43786	5.68164	6.82047	1.13883	Stom	not differentially expressed
1449341_PM_a_at	AF093620	Mm.295284	stomatin	Stom	3.40596	3.44094	3.36028	3.44647	3.47702	3.41765	3.15205	3.08886	3.2839	3.41342	0.129518	Stom	not differentially expressed
1452522_PM_at	X91043	Mm.295284	stomatin	Stom	2.689	2.71609	2.48548	2.83507	2.67388	2.66445	2.3704	2.73179	2.61013	2.68141	0.0712795	Stom	not differentially expressed
1450829_PM_at	NM_009397	Mm.116683	tumor necrosis factor, alpha-induced protein 3	Tnfaip3	4.12076	4.82468	3.79205	6.80518	4.13306	4.54326	4.11651	4.4737	4.31663	4.88567	0.569035	Tnfaip3	not differentially expressed
1433699_PM_at	BM241351	Mm.116683	tumor necrosis factor, alpha-induced protein 3	Tnfaip3	9.71206	10.0253	9.60264	11.3264	9.58491	9.66344	9.53542	9.81692	9.65017	10.1666	0.516423	Tnfaip3	not differentially expressed
1455203_PM_at	BB522820	---	RIKEN cDNA A930003A15 gene	A930003A15Rik	8.50535	8.47831	8.21846	8.19329	6.7027	5.7534	5.83334	5.87968	6.04228	8.34885	2.30657	A930003A15Rik	not expressed
1427519_PM_at	BG311385	Mm.333734	adenosine A2a receptor	Adora2a	4.27975	3.95859	3.9894	4.16083	4.05871	3.80984	3.78152	4.40646	4.01413	4.09714	0.083012	Adora2a	not expressed
1460710_PM_at	BB748999	Mm.333734	adenosine A2a receptor	Adora2a	5.48784	5.47227	5.73444	5.25169	5.32904	5.04856	4.84242	4.91695	5.03424	5.48656	0.452319	Adora2a	not expressed
1421441_PM_at	NM_009640	Mm.309336	angiopoietin 1	Angpt1	3.15008	3.68478	2.91052	3.22331	2.91207	2.67185	3.00054	2.88507	2.86739	3.24217	0.374786	Angpt1	not expressed
1439066_PM_at	BB453314	Mm.309336	angiopoietin 1	Angpt1	5.62294	6.765	5.27088	5.86369	3.28258	3.60246	3.45222	3.55037	3.47191	5.88063	2.40872	Angpt1	not expressed
1448390_PM_a_at	NM_011303	Mm.14063	dehydrogenase/reductase (SDR family) member 3	Dhrs3	9.5382	9.38552	9.50897	9.37879	8.02949	8.09642	8.2275	8.20563	8.13976	9.45287	1.31311	Dhrs3	not expressed
1437808_PM_x_at	BB225239	Mm.379327	Interleukin 10 receptor, alpha	Il10ra	3.25219	3.49175	2.90819	3.56678	3.10505	3.21105	3.45089	3.08645	3.21336	3.30473	0.0913662	Il10ra	not expressed
1448731_PM_at	NM_008348	Mm.379327	interleukin 10 receptor, alpha	Il10ra	5.16428	5.65073	5.29166	4.9778	5.13864	5.22035	5.10959	5.22558	5.17354	5.27112	0.09758	Il10ra	not expressed
1456173_PM_at	BB225239	Mm.379327	Interleukin 10 receptor, alpha	Il10ra	3.05399	2.48602	2.62011	2.6672	2.55155	2.65124	2.61327	2.59118	2.60181	2.70683	0.105024	Il10ra	not expressed
1451846_PM_at	BC025863	Mm.120298	nebulette	Nebl	4.29515	5.8376	4.24188	4.95754	4.2529	5.29368	4.93676	4.63998	4.78083	4.83304	0.0522133	Nebl	not expressed
1438452_PM_at	BM121794	Mm.256298	nebulette	Nebl	9.49581	10.4677	10.2817	10.3471	9.78168	10.2698	10.0284	10.1396	10.0549	10.1481	0.093216	Nebl	not expressed
1439897_PM_at	BE457796	Mm.120298	nebulette	Nebl	10.8407	11.1662	10.8034	10.9276	10.4689	10.1811	10.2484	10.456	10.3386	10.9345	0.595883	Nebl	not expressed
1421866_PM_at	NM_008173	Mm.129481	nuclear receptor subfamily 3, group C, member 1	Nr3c1	5.11632	5.31085	5.31162	5.0116	4.21098	5.07869	4.40015	4.91925	4.65227	5.1876	0.535331	Nr3c1	not expressed
1421867_PM_at	NM_008173	Mm.129481	nuclear receptor subfamily 3, group C, member 1	Nr3c1	8.97294	10.0453	9.73367	9.79794	8.91265	8.99082	8.8471	8.72832	8.86972	9.63746	0.76774	Nr3c1	not expressed
1460303_PM_at	NM_008173	Mm.129481	nuclear receptor subfamily 3, group C, member 1	Nr3c1	8.58038	9.67672	9.25566	8.90905	8.34577	8.3016	8.51776	8.24804	8.35329	9.10545	0.752158	Nr3c1	not expressed
1453860_PM_s_at	BB600983	Mm.129481	nuclear receptor subfamily 3, group C, member 1	Nr3c1	5.34648	6.00685	5.76082	5.1124	4.89429	4.95631	4.6912	4.43106	4.74322	5.55664	0.813423	Nr3c1	not expressed
1457635_PM_s_at	BB096079	Mm.129481	nuclear receptor subfamily 3, group C, member 1	Nr3c1	7.89037	8.88025	8.45312	8.1111	7.62912	7.57384	7.76933	7.57237	7.63617	8.33371	0.697542	Nr3c1	not expressed
1425070_PM_at	BE692701	Mm.33496	neurotrophic tyrosine kinase, receptor, type 3	Ntrk3	2.85824	2.53777	2.92507	3.27209	2.83326	2.87894	2.781	2.9596	2.8632	2.89829	0.0350915	Ntrk3	not expressed
1425071_PM_s_at	BE692701	Mm.33496	neurotrophic tyrosine kinase, receptor, type 3	Ntrk3	3.2119	3.12794	3.18012	3.10108	2.82375	2.69981	2.68065	2.92463	2.78221	3.15526	0.373051	Ntrk3	not expressed
1426003_PM_at	AF035399	Mm.33496	neurotrophic tyrosine kinase, receptor, type 3	Ntrk3	2.64565	2.59628	2.80965	3.06614	2.74177	2.78917	2.80931	2.68144	2.75542	2.77943	0.024012	Ntrk3	not expressed
1433825_PM_at	BM245880	Mm.33496	neurotrophic tyrosine kinase, receptor, type 3	Ntrk3	4.01766	4.63119	4.28073	4.38983	3.28477	3.74317	3.86689	3.54235	3.60929	4.32985	0.720558	Ntrk3	not expressed
1443970_PM_at	AI845574	Mm.33496	neurotrophic tyrosine kinase, receptor, type 3	Ntrk3	2.44485	2.36432	2.47016	2.37362	2.24599	2.47325	2.48115	2.29706	2.37436	2.41324	0.0388755	Ntrk3	not expressed
1455917_PM_at	BB456963	Mm.33496	neurotrophic tyrosine kinase, receptor, type 3	Ntrk3	2.73099	2.91341	2.84753	2.78685	2.67816	2.76078	2.52359	2.73626	2.6747	2.81969	0.144994	Ntrk3	not expressed
1434990_PM_at	BB346082	Mm.341988	protein phosphatase 1E (PP2C domain containing)	Ppm1e	5.058	5.60789	5.6255	5.24919	4.27674	4.41337	4.5438	4.48361	4.42938	5.38515	0.955766	Ppm1e	not expressed
1424470_PM_a_at	BC020532	Mm.24028	Rap guanine nucleotide exchange factor (GEF) 3	Rapgef3	9.28091	9.25447	9.07426	8.83086	9.01784	8.99127	8.93065	8.82	8.93994	9.11012	0.170184	Rapgef3	not expressed
1424471_PM_at	BC020532	Mm.24028	Rap guanine nucleotide exchange factor (GEF) 3	Rapgef3	9.17922	9.10729	8.86889	8.56047	8.71576	8.72732	8.52786	8.30362	8.56864	8.92897	0.360328	Rapgef3	not expressed
1437012_PM_x_at	BB226235	Mm.24028	Rap guanine nucleotide exchange factor (GEF) 3	Rapgef3	7.64723	7.55428	7.34326	7.18175	7.27147	7.18359	7.06055	7.05431	7.14248	7.43163	0.289151	Rapgef3	not expressed
1437946_PM_x_at	BB506495	Mm.24028	Rap guanine nucleotide exchange factor (GEF) 3	Rapgef3	4.26394	4.4131	3.95679	4.36914	4.63362	4.51828	4.54603	4.11255	4.45262	4.25074	-0.201879	Rapgef3	not expressed
1438590_PM_at	BB280100	Mm.24028	Rap guanine nucleotide exchange factor (GEF) 3	Rapgef3	7.22792	7.68254	7.54054	8.37682	7.33152	7.71807	7.734	7.63434	7.60448	7.70696	0.102474	Rapgef3	not expressed
1434427_PM_a_at	BB246182	Mm.426344	ring finger protein 157	Rnf157	8.97037	8.18546	8.88703	8.19469	8.10363	8.00043	8.04515	8.13788	8.07177	8.55939	0.487612	Rnf157	not expressed
1454953_PM_at	BB246182	Mm.426344	ring finger protein 157	Rnf157	7.7199	6.72968	7.44136	6.87505	6.838	6.65029	6.53515	6.41751	6.61024	7.1915	0.581258	Rnf157	not expressed
1434902_PM_at	BB163668	Mm.426344	ring finger protein 157	Rnf157	7.04037	6.23513	6.32257	6.51547	6.25761	5.64441	6.09955	5.70852	5.92752	6.52838	0.600861	Rnf157	not expressed
1440400_PM_at	BB337926	Mm.426344	ring finger protein 157	Rnf157	4.50496	3.66617	4.47686	4.11383	4.96304	4.77885	4.82554	4.78197	4.83735	4.19046	-0.646895	Rnf157	not expressed
1453720_PM_at	AK011693	Mm.426344	ring finger protein 157	Rnf157	3.21715	3.16992	3.64227	2.90601	3.08026	3.06162	3.2057	3.47092	3.20463	3.23384	0.0292125	Rnf157	not expressed
1419155_PM_a_at	AI428101	Mm.240627	SRY-box containing gene 4	Sox4	10.4512	10.6716	10.2874	10.8474	10.9605	10.8406	10.6322	10.8736	10.8267	10.5644	-0.26233	Sox4	not expressed
1419156_PM_at	AI428101	Mm.240627	SRY-box containing gene 4	Sox4	10.4483	10.4885	10.2142	10.6047	10.8366	10.7427	10.379	10.6318	10.6475	10.4389	-0.208602	Sox4	not expressed
1419157_PM_at	AI428101	Mm.240627	SRY-box containing gene 4	Sox4	7.28282	7.08641	7.22062	7.32101	7.56402	7.78366	6.95392	7.43198	7.43339	7.22772	-0.205679	Sox4	not expressed
1433575_PM_at	BG083485	Mm.240627	SRY-box containing gene 4	Sox4	12.3545	12.3476	12.2566	12.4619	12.3897	12.5485	12.6012	12.5928	12.533	12.3552	-0.17787	Sox4	not expressed
1449370_PM_at	AI428101	Mm.240627	SRY-box containing gene 4	Sox4	8.34078	8.05919	7.82402	8.20741	8.19142	8.1614	8.05027	8.0295	8.10815	8.10785	-0.0002985	Sox4	not expressed
1455867_PM_at	BF660472	Mm.240627	SRY-box containing gene 4	Sox4	5.94598	5.50431	5.40554	5.43833	6.04563	5.71162	5.58915	5.56646	5.72822	5.57354	-0.154676	Sox4	not expressed
1443778_PM_at	AV226663	Mm.240627	SRY-box containing gene 4	Sox4	2.50431	2.61264	2.78078	2.41679	2.7042	2.88575	2.87634	2.93039	2.84917	2.57863	-0.270536	Sox4	not expressed
1458332_PM_x_at	AV226663	Mm.240627	SRY-box containing gene 4	Sox4	2.22678	2.35171	2.24313	2.36107	2.25023	2.52595	2.22533	2.63892	2.41011	2.29567	-0.114432	Sox4	not expressed
1427532_PM_at	BB622792	Mm.167298	T cell receptor associated transmembrane adaptor 1	Trat1	10.3963	10.9707	10.3982	10.5748	10.1807	10.156	10.2292	10.2394	10.2013	10.585	0.383677	Trat1	not expressed
1437561_PM_at	AV313371	Mm.167298	T cell receptor associated transmembrane adaptor 1	Trat1	9.243	10.1494	9.32481	9.71372	9.04965	9.64737	9.71346	9.85275	9.56581	9.60773	0.0419273	Trat1	not expressed
1435211_PM_at	BB554351	Mm.177413	tetratricopeptide repeat domain 12	Ttc12	4.88297	4.72254	4.80155	4.64071	3.40327	3.39796	3.29801	3.09431	3.29839	4.76194	1.46355	Ttc12	not expressed
1434277_PM_a_at	BG069663	Mm.191894	yippee-like 2 (Drosophila)	Ypel2	8.9647	8.68039	8.72951	9.18984	8.51049	8.39473	8.36271	8.49068	8.43965	8.89111	0.451456	Ypel2	not expressed
1453414_PM_at	BB133023	Mm.191894	yippee-like 2 (Drosophila)	Ypel2	3.55261	3.16883	3.38396	3.36523	3.88072	3.06283	3.52001	3.50997	3.49338	3.36766	-0.125724	Ypel2	not expressed
1454901_PM_at	BG069663	Mm.191894	yippee-like 2 (Drosophila)	Ypel2	8.48316	8.32297	8.35168	8.84536	7.9173	8.00607	8.0848	7.95313	7.99033	8.50079	0.510468	Ypel2	not expressed
1437626_PM_at	BB031791	Mm.259321	zinc finger protein 36, C3H type-like 2	Zfp36l2	10.249	10.9509	10.1382	11.0068	9.9408	10.0447	9.80572	9.7365	9.88192	10.5862	0.704301	Zfp36l2	not expressed
1439054_PM_at	BE691905	Mm.259321	zinc finger protein 36, C3H type-like 2	Zfp36l2	3.64515	3.83476	3.43033	3.4561	3.45915	3.63238	3.23226	3.23565	3.38986	3.59159	0.201731	Zfp36l2	not expressed
1451034_PM_at	BG094962	Mm.259321	zinc finger protein 36, C3H type-like 2	Zfp36l2	2.87966	2.87037	2.74785	2.81083	2.88329	2.70666	2.63992	2.71703	2.73673	2.82718	0.0904515	Zfp36l2	not expressed
1424842_PM_a_at	BC025502	Mm.440191	Rho GTPase activating protein 24	Arhgap24	6.02433	6.0845	5.99215	5.30847	5.48268	4.77991	4.7308	4.74556	4.93474	5.85236	0.91762	Arhgap24	repressed_fpn
1430712_PM_at	AK002660	Mm.440191	Rho GTPase activating protein 24	Arhgap24	2.71505	2.68776	2.67375	2.81839	2.70334	2.63249	2.49883	2.7352	2.64247	2.72374	0.0812737	Arhgap24	repressed_fpn
1421818_PM_at	U41465	Mm.347398	B-cell leukemia/lymphoma 6	Bcl6	10.0537	10.3617	9.83825	9.59216	10.0069	10.1841	10.1199	10.3055	10.1541	9.96147	-0.192642	Bcl6	repressed_fpn
1450381_PM_a_at	U41465	Mm.347398	B-cell leukemia/lymphoma 6	Bcl6	8.01594	8.27676	7.95817	7.58027	7.77992	8.33121	7.87214	7.99522	7.99462	7.95779	-0.0368338	Bcl6	repressed_fpn
1415907_PM_at	NM_007632	Mm.246520	cyclin D3	Ccnd3	11.9185	11.391	11.7027	11.7762	11.4368	11.3278	11.6454	11.5811	11.4978	11.6971	0.19933	Ccnd3	repressed_p2n
1438805_PM_at	BE691816	Mm.246520	cyclin D3	Ccnd3	9.24549	10.154	9.52823	9.24348	8.5174	9.38854	9.35753	9.17885	9.11058	9.54279	0.432208	Ccnd3	repressed_p2n
1444323_PM_at	BG143624	Mm.246520	cyclin D3	Ccnd3	6.64709	6.45868	6.38574	6.97984	6.38782	6.10839	6.20248	6.1528	6.21287	6.61784	0.404966	Ccnd3	repressed_p2n
1420413_PM_at	NM_011990	Mm.260988	solute carrier family 7 (cationic amino acid transporter, y+ system), member 11	Slc7a11	6.3459	6.30365	6.37412	5.61858	3.8303	4.6661	4.13892	4.33291	4.24206	6.16056	1.9185	Slc7a11	repressed_pff
1443536_PM_at	BB453858	Mm.260988	solute carrier family 7 (cationic amino acid transporter, y+ system), member 11	Slc7a11	6.85299	8.11176	7.90264	7.2739	4.08712	5.38403	4.92067	4.71093	4.77569	7.53532	2.75964	Slc7a11	repressed_pff
1422642_PM_at	BB012489	Mm.140601	CDC42 effector protein (Rho GTPase binding) 3	Cdc42ep3	7.68491	7.54172	7.21122	7.53198	6.58064	6.47717	6.35588	6.50449	6.47954	7.49246	1.01291	Cdc42ep3	repressed_ppn
1450700_PM_at	BB012489	Mm.140601	CDC42 effector protein (Rho GTPase binding) 3	Cdc42ep3	9.10453	8.85602	8.44406	8.72343	7.6901	7.64889	7.51717	7.40971	7.56647	8.78201	1.21554	Cdc42ep3	repressed_ppn
1416926_PM_at	AW495711	Mm.393018	transformation related protein 53 inducible nuclear protein 1	Trp53inp1	12.2827	12.3371	12.4185	12.2236	12.2248	12.61	12.6085	12.5881	12.5078	12.3155	-0.19239
1416927_PM_at	AW495711	Mm.393018	transformation related protein 53 inducible nuclear protein 1	Trp53inp1	6.30633	6.32602	5.8495	5.86259	6.44498	6.23614	6.05867	6.75284	6.37316	6.08611	-0.287047
1417127_PM_at	BC016426	Mm.256509	homeobox, msh-like 1	Msx1	3.49437	3.4793	3.01298	3.1354	2.84994	2.99027	2.86201	2.93891	2.91028	3.28051	0.370229
1417210_PM_at	NM_012011	Mm.250909	eukaryotic translation initiation factor 2, subunit 3, structural gene Y-linked	Eif2s3y	8.44102	9.56416	9.28186	2.29248	8.92213	9.38603	2.40086	2.18024	5.72231	7.39488	1.67257
1417437_PM_at	NM_010247	Mm.288809	X-ray repair complementing defective repair in Chinese hamster cells 6	Xrcc6	11.2737	11.217	11.134	10.8704	10.7038	10.83	10.3977	10.4024	10.5835	11.1238	0.540318
1417801_PM_a_at	NM_008905	Mm.2817	protein tyrosine phosphatase, receptor-type, F interacting protein, binding protein 2	Ppfibp2	4.65328	5.03972	4.40734	4.57748	4.26396	4.74712	4.56782	4.50353	4.52061	4.66946	0.14885
1419028_PM_at	NM_033264	Mm.297444	cyclic AMP-regulated phosphoprotein, 21	Arpp21	11.1298	11.3913	11.1547	11.012	10.778	11.0504	10.9623	10.9705	10.9403	11.172	0.231647
1419977_PM_s_at	C79787	Mm.183003	epithelial splicing regulatory protein 2	Esrp2	7.28272	7.10842	7.36841	6.37262	6.65999	6.4958	7.26674	6.86751	6.82251	7.03304	0.210535
1420659_PM_at	NM_030710	Mm.245727	SLAM family member 6	Slamf6	7.33735	7.70485	7.9212	7.61552	7.63683	8.2853	7.78484	7.52737	7.80858	7.64473	-0.163854
1420853_PM_at	BB528350	Mm.206536	syndecan 3	Sdc3	4.35971	4.10701	4.54081	4.29156	4.12328	4.36289	4.31717	4.52225	4.3314	4.32477	-0.006627
1421171_PM_at	NM_007400	Mm.439714	a disintegrin and metallopeptidase domain 12 (meltrin alpha)	Adam12	5.06335	5.37403	5.59915	4.88056	4.07326	3.99309	3.62494	3.67584	3.84178	5.22927	1.38749
1421172_PM_at	NM_007400	Mm.439714	a disintegrin and metallopeptidase domain 12 (meltrin alpha)	Adam12	7.19302	7.57	7.53313	7.4839	6.40046	6.65722	5.88482	6.28052	6.30576	7.44501	1.13925
1421439_PM_at	BG866612	Mm.88365	wingless related MMTV integration site 8b	Wnt8b	3.84165	4.66106	4.90227	3.74718	2.31313	2.43446	2.13413	2.44804	2.33244	4.28804	1.9556
1421440_PM_at	BG866612	Mm.88365	wingless related MMTV integration site 8b	Wnt8b	2.82916	2.79415	2.92307	2.66227	2.75805	2.70318	2.66275	2.61468	2.68467	2.80216	0.117498
1421941_PM_at	BF660296	Mm.222329	calcium/calmodulin-dependent protein kinase IV	Camk4	3.62917	3.97119	3.71829	4.14485	3.36238	3.84714	3.20636	3.28951	3.42635	3.86587	0.439526
1422247_PM_a_at	NM_009484	Mm.20477	ubiquitously transcribed tetratricopeptide repeat gene, Y chromosome	Uty	4.83929	5.65024	4.85682	2.86196	4.31141	5.79804	2.85234	2.98513	3.98673	4.55208	0.565348
1422796_PM_at	NM_011156	Mm.37294	prolyl endopeptidase	Prep	9.26623	8.82074	9.35226	8.77725	7.63339	7.65096	7.5147	7.6769	7.61899	9.05412	1.43513
1422987_PM_at	NM_008744	Mm.39095	netrin 1	Ntn1	3.06566	3.05594	2.9528	2.86324	2.81646	2.94111	3.4038	2.76652	2.98197	2.98441	0.00243625
1423000_PM_a_at	NM_019505	Mm.153695	diacylglycerol kinase, epsilon	Dgke	5.93626	5.70752	6.21353	6.2398	5.02371	5.54559	5.28545	4.78925	5.161	6.02428	0.863279
1423432_PM_at	BB425239	Mm.221688	pleckstrin homology domain interacting protein	Phip	9.26573	9.86899	9.24497	9.8963	9.46345	10.1258	9.90435	9.92316	9.8542	9.569	-0.285198
1423858_PM_a_at	BC014714	Mm.289131	3-hydroxy-3-methylglutaryl-Coenzyme A synthase 2	Hmgcs2	5.986	4.91828	5.75112	5.2561	3.5868	3.49239	3.48062	3.32443	3.47106	5.47788	2.00681
1424177_PM_at	BC014728	Mm.212927	transmembrane protein 38A	Tmem38a	4.58736	3.93604	4.20323	3.98463	4.23592	4.1896	3.74833	3.76735	3.9853	4.17782	0.192514
1424178_PM_at	BC014728	Mm.212927	transmembrane protein 38A	Tmem38a	2.75598	2.63987	2.96921	2.85667	2.71081	2.7064	2.72418	2.8185	2.73997	2.80543	0.0654587
1424194_PM_at	BC025872	Mm.265552	RCSD domain containing 1	Rcsd1	11.357	11.7782	11.5523	11.6192	10.8573	11.0896	11.2765	11.2467	11.1175	11.5767	0.4592
1424248_PM_at	BB159263	Mm.297444	cyclic AMP-regulated phosphoprotein, 21	Arpp21	8.5653	9.27125	8.97619	9.50952	8.12944	8.8811	8.50492	8.54937	8.5162	9.08056	0.564361
1424903_PM_at	AF127244	Mm.262676	lysine (K)-specific demethylase 5D	Kdm5d	7.45572	8.36002	8.35553	1.92538	8.1764	8.39755	2.27153	2.26091	5.2766	6.52416	1.24756
1424936_PM_a_at	AF356522	Mm.426017	dynein, axonemal, heavy chain 8	Dnahc8	8.21052	9.56836	9.33078	9.31163	7.2785	7.2893	7.53399	7.2092	7.32775	9.10532	1.77757
1425086_PM_a_at	AF248636	Mm.245727	SLAM family member 6	Slamf6	8.46897	8.39382	8.24925	8.28843	8.32828	8.25924	7.97735	8.10176	8.16666	8.35012	0.183461
1425569_PM_a_at	BB132695	Mm.103648	signaling lymphocytic activation molecule family member 1	Slamf1	7.1376	7.78839	7.17396	6.46081	5.87623	5.8849	5.64347	5.73797	5.78564	7.14019	1.35455
1425570_PM_at	BB132695	Mm.103648	signaling lymphocytic activation molecule family member 1	Slamf1	8.60279	9.29848	8.75054	8.51159	7.76539	7.84499	7.53298	7.75204	7.72385	8.79085	1.067
1425571_PM_at	BB132695	Mm.103648	signaling lymphocytic activation molecule family member 1	Slamf1	6.87869	7.58959	7.18806	7.40137	6.51564	6.5217	6.22365	6.22899	6.37249	7.26443	0.891935
1425692_PM_a_at	AF363577	Mm.426017	dynein, axonemal, heavy chain 8	Dnahc8	3.91378	4.07399	4.41855	4.0721	3.07281	3.50108	3.02695	3.46025	3.26527	4.1196	0.85433
1425721_PM_at	BI737352	Mm.221688	pleckstrin homology domain interacting protein	Phip	3.58667	3.95648	3.65242	4.23503	2.944	4.01097	3.71077	4.05707	3.68071	3.85765	0.176945
1426167_PM_a_at	M64266	Mm.222329	calcium/calmodulin-dependent protein kinase IV	Camk4	9.1759	9.07624	8.85896	8.97611	8.8015	8.81345	8.63294	8.65714	8.72626	9.0218	0.295545
1426218_PM_at	AA152997	Mm.210787	glucocorticoid induced transcript 1	Glcci1	10.347	10.9539	10.9089	10.8686	10.796	11.2793	11.2057	11.1636	11.1111	10.7696	-0.341545
1426302_PM_at	BC021368	Mm.436756	transmembrane protease, serine 4	Tmprss4	6.33357	7.35676	7.40802	7.45952	7.70969	7.89563	8.05318	8.3789	8.00935	7.13947	-0.86988
1426438_PM_at	AA210261	Mm.446787	DEAD (Asp-Glu-Ala-Asp) box polypeptide 3, Y-linked	Ddx3y	8.14421	9.73369	8.69163	1.88229	8.32494	9.57747	1.99307	1.93467	5.45754	7.11295	1.65542
1426439_PM_at	AA210261	Mm.446787	DEAD (Asp-Glu-Ala-Asp) box polypeptide 3, Y-linked	Ddx3y	6.66413	8.46289	7.6581	2.03922	7.20138	8.19968	2.43879	2.59635	5.10905	6.20609	1.09704
1426598_PM_at	BB742957	Mm.20477	ubiquitously transcribed tetratricopeptide repeat gene, Y chromosome	Uty	5.92195	6.90891	6.14083	2.11768	6.03884	6.92156	2.07511	2.25305	4.32214	5.27234	0.950201
1426873_PM_s_at	BI525123	Mm.299774	junction plakoglobin	Jup	6.94926	6.20033	6.45971	6.52326	6.01126	5.89437	5.87893	6.0899	5.96862	6.53314	0.564526
1426884_PM_at	BG795169	Mm.28474	required for meiotic nuclear division 5 homolog A (S. cerevisiae)	Rmnd5a	11.7976	12.2564	12.262	12.2277	12.2652	12.5031	12.432	12.2964	12.3742	12.1359	-0.238262
1427507_PM_at	AI385992	Mm.179733	histone cluster 3, H2a /// tripartite motif-containing 17	Hist3h2a /// Trim17	3.20064	2.92942	3.09948	2.93309	2.94964	2.85871	3.1491	2.90429	2.96544	3.04066	0.0752207
1429005_PM_at	BB107412	Mm.103246	malignant fibrous histiocytoma amplified sequence 1	Mfhas1	9.15644	9.45062	9.09835	8.95923	8.57283	8.7699	8.73137	8.77914	8.71331	9.16616	0.452848
1431385_PM_a_at	AK002809	Mm.206934	membrane-bound transcription factor peptidase, site 1	Mbtps1	5.18434	5.08336	5.26246	4.80783	4.85183	4.44787	4.66163	4.49297	4.61358	5.0845	0.470922
1431386_PM_s_at	AK002809	Mm.206934	membrane-bound transcription factor peptidase, site 1	Mbtps1	5.85495	5.77032	5.92032	5.76817	5.34703	5.52044	4.96976	4.91505	5.18807	5.82844	0.640366
1431734_PM_a_at	AK006478	Mm.46746	DnaJ (Hsp40) homolog, subfamily B, member 4	Dnajb4	6.87137	6.88493	6.82171	7.36527	6.68114	6.71878	6.60108	6.53962	6.63516	6.98582	0.350662
1431833_PM_a_at	AK004902	Mm.289131	3-hydroxy-3-methylglutaryl-Coenzyme A synthase 2	Hmgcs2	4.03553	3.54358	3.993	3.27371	3.22824	3.04174	3.14112	3.04241	3.11338	3.71145	0.598073
1433473_PM_x_at	BB815513	Mm.28626	TM2 domain containing 2	Tm2d2	7.86577	7.47588	6.99768	7.09695	7.4814	7.12136	7.15105	6.92915	7.17074	7.35907	0.188332
1433483_PM_s_at	AU016322	Mm.22314	expressed sequence C86187	C86187	2.6865	2.88595	2.68769	2.8515	2.53839	2.96803	2.70262	3.00504	2.80352	2.77791	-0.0256117
1433683_PM_at	BF124648	Mm.183003	epithelial splicing regulatory protein 2	Esrp2	5.727	7.23561	6.98192	6.48659	5.71254	6.52951	6.74918	6.60413	6.39884	6.60778	0.208941
1436419_PM_a_at	AA266367	Mm.372315	RIKEN cDNA 1700097N02 gene	1700097N02Rik	9.9926	10.0892	9.86328	9.72467	8.67009	8.12063	7.91668	7.73415	8.11039	9.91745	1.80706
1436482_PM_a_at	BQ032424	Mm.206536	syndecan 3	Sdc3	2.6865	2.68481	2.57327	2.6435	2.22953	2.84187	2.71073	2.46898	2.56278	2.64702	0.0842417
1436547_PM_at	AV274554	Mm.153695	diacylglycerol kinase, epsilon	Dgke	7.31143	7.11669	7.27781	7.1652	6.24273	6.77356	6.01984	6.13155	6.29192	7.21778	0.925858
1437725_PM_x_at	BB549567	Mm.28626	TM2 domain containing 2	Tm2d2	5.52503	5.51884	5.37808	5.20669	5.33911	5.17077	5.15386	5.11072	5.19361	5.40716	0.213547
1438181_PM_x_at	BB302809	Mm.28626	TM2 domain containing 2	Tm2d2	8.6992	8.54959	8.17536	8.31324	8.39305	8.22267	8.2676	8.39857	8.32047	8.43435	0.113877
1438535_PM_at	BB523030	Mm.221688	pleckstrin homology domain interacting protein	Phip	6.98372	7.56224	6.47708	7.43519	7.3927	7.56563	7.65897	7.84075	7.61451	7.11456	-0.499958
1439234_PM_a_at	BE200117	Mm.28626	TM2 domain containing 2	Tm2d2	6.84155	6.57898	6.08669	6.11396	6.66947	6.16066	6.11338	6.11907	6.26565	6.4053	0.139649
1439235_PM_x_at	BE200117	Mm.28626	TM2 domain containing 2	Tm2d2	8.44055	8.11793	7.72741	7.67629	8.02947	7.73378	7.53742	7.69067	7.74783	7.99055	0.242711
1439454_PM_x_at	AV337733	Mm.28626	TM2 domain containing 2	Tm2d2	8.90358	8.64391	8.10115	8.3436	8.62997	8.26127	8.09685	8.35045	8.33464	8.49806	0.163422
1448240_PM_at	NM_019709	Mm.206934	membrane-bound transcription factor peptidase, site 1	Mbtps1	9.81741	9.83518	9.9134	9.64203	9.56571	9.7017	9.64326	9.54951	9.61505	9.80201	0.186961
1448321_PM_at	NM_022316	Mm.273295	SPARC related modular calcium binding 1	Smoc1	8.53622	8.95967	9.21714	9.18517	7.35262	7.91231	8.09949	8.5845	7.98723	8.97455	0.987317
1448601_PM_s_at	BC016426	Mm.256509	homeobox, msh-like 1	Msx1	2.78031	3.09841	3.01555	3.11091	3.10564	2.74744	2.66899	3.09889	2.90524	3.0013	0.0960573
1450027_PM_at	BB528350	Mm.206536	syndecan 3	Sdc3	3.9836	4.2729	4.04482	3.99386	3.97035	4.25259	4.0427	4.06855	4.08355	4.0738	-0.0097535
1450457_PM_at	NM_007619	Mm.266871	Casitas B-lineage lymphoma	Cbl	5.52901	5.16021	5.32521	5.88401	4.75829	5.52683	5.4318	5.06494	5.19547	5.47461	0.279145
1451134_PM_a_at	BC026789	Mm.28626	TM2 domain containing 2	Tm2d2	8.59839	8.23945	7.85834	8.03704	8.43304	7.97852	7.78432	7.89582	8.02292	8.1833	0.160381
1451177_PM_at	BC017161	Mm.46746	DnaJ (Hsp40) homolog, subfamily B, member 4	Dnajb4	8.42507	8.41994	8.41269	8.88927	8.38065	8.33087	8.43093	8.35369	8.37404	8.53674	0.162706
1451280_PM_at	BB159263	Mm.297444	cyclic AMP-regulated phosphoprotein, 21	Arpp21	7.72121	9.06267	8.16737	8.1046	8.09831	8.99181	8.99595	8.04398	8.53251	8.26396	-0.268551
1451805_PM_at	BI737352	Mm.221688	pleckstrin homology domain interacting protein	Phip	3.3277	3.75605	3.08716	3.76643	3.05299	3.83374	3.50922	3.51906	3.47875	3.48434	0.00558225
1452077_PM_at	AA210261	Mm.446787	DEAD (Asp-Glu-Ala-Asp) box polypeptide 3, Y-linked	Ddx3y	7.42779	8.93678	8.11396	2.68626	7.82172	8.89514	2.97945	2.78945	5.62144	6.7912	1.16975
1452562_PM_at	Z29652	Mm.262676	lysine (K)-specific demethylase 5D	Kdm5d	2.58305	2.90234	3.41352	2.72874	3.13038	2.92381	2.44599	2.57453	2.76868	2.90691	0.138234
1452563_PM_a_at	Z29652	Mm.262676	lysine (K)-specific demethylase 5D	Kdm5d	3.70284	3.99228	3.94225	2.37639	3.62976	4.56628	2.4602	2.54201	3.29956	3.50344	0.203876
1452572_PM_at	M16206	Mm.222329	calcium/calmodulin-dependent protein kinase IV	Camk4	3.69215	3.74483	3.43554	3.25963	3.55012	3.38042	3.69014	2.91507	3.38394	3.53304	0.1491
1454618_PM_at	AU016322	Mm.22314	expressed sequence C86187	C86187	3.68752	3.6692	3.77042	3.70362	4.03391	3.68417	3.4319	3.79822	3.73705	3.70769	-0.0293628
1454974_PM_at	BI143915	Mm.39095	netrin 1	Ntn1	8.41809	7.84486	8.05641	7.84665	7.41169	7.35161	7.20466	6.88114	7.21227	8.0415	0.82923
1455288_PM_at	BE951265	Mm.4940	RIKEN cDNA 1110036O03 gene	1110036O03Rik	7.31656	6.69446	7.16191	6.65236	5.53366	5.69432	5.47814	5.61238	5.57963	6.95632	1.3767
1455692_PM_x_at	AA266367	Mm.372315	RIKEN cDNA 1700097N02 gene	1700097N02Rik	9.59718	10.0133	9.99791	9.66887	8.67543	7.4879	7.57585	7.84076	7.89499	9.81931	1.92433
1456546_PM_at	BE852123	Mm.372315	RIKEN cDNA 1700097N02 gene	1700097N02Rik	5.62682	6.47148	5.97261	5.13857	4.06611	4.13347	4.57686	4.49453	4.31774	5.80237	1.48463
1456663_PM_x_at	BB718785	Mm.28626	TM2 domain containing 2	Tm2d2	7.91864	7.62667	7.35926	7.34738	7.60317	7.30922	7.31526	7.32982	7.38937	7.56298	0.173618
1459911_PM_at	AA285490	Mm.102872	cerebellar degeneration-related protein 2-like	Cdr2l	5.79816	5.34463	5.32436	5.53038	5.54074	5.27391	5.36335	5.46518	5.4108	5.49938	0.088588
1428260_PM_at	BE948928	Mm.394588	atlastin GTPase 1	Atl1	4.48461	5.33487	4.86597	5.59025	4.09331	4.3858	4.05428	3.86245	4.09896	5.06892	0.969966
1428504_PM_at	AW558771	Mm.288809	X-ray repair complementing defective repair in Chinese hamster cells 6	Xrcc6	4.6224	6.15976	5.8947	3.88788	4.74489	4.68043	5.60234	5.67592	5.17589	5.14119	-0.034707
1429004_PM_at	AK012667	Mm.221688	pleckstrin homology domain interacting protein	Phip	9.05537	9.57807	8.54311	9.41939	8.77627	9.51107	9.49424	9.6165	9.34952	9.14899	-0.200536
1429068_PM_at	AK013449	---	RIKEN cDNA 2810488G03 gene	2810488G03Rik	5.8297	7.38831	6.39912	6.1502	6.48597	6.71563	6.50347	6.30656	6.50291	6.44183	-0.0610752
1429378_PM_x_at	AK008498	Mm.14269	cDNA sequence AY761184	AY761184	3.65252	3.41918	3.25246	3.49932	3.42435	3.54822	3.2749	3.7292	3.49417	3.45587	-0.0382973
1429472_PM_at	AK014969	---	RIKEN cDNA 4921525O09 gene	4921525O09Rik	5.80729	5.88388	5.25072	5.02175	2.78424	3.22072	3.0966	3.12403	3.0564	5.49091	2.43451
1430230_PM_at	BB709109	Mm.265552	RCSD domain containing 1	Rcsd1	6.88319	8.09396	7.72315	7.46312	6.53368	6.83432	6.78733	6.95969	6.77875	7.54085	0.7621
1431642_PM_at	AV122850	Mm.250909	eukaryotic translation initiation factor 2, subunit 3, structural gene Y-linked	Eif2s3y	2.41113	2.13839	2.31367	1.89593	2.20325	2.14113	2.15427	1.87444	2.09327	2.18978	0.096507
1434008_PM_at	BE993937	Mm.335112	sodium channel, type IV, beta	Scn4b	7.21775	7.67301	7.75504	7.76791	7.53532	8.00877	8.31248	8.05587	7.97811	7.60342	-0.374682
1434829_PM_at	BB487560	Mm.266871	Casitas B-lineage lymphoma	Cbl	11.2048	11.6992	11.8457	11.7902	11.3659	11.4847	11.7032	11.6849	11.5597	11.635	0.075335
1434929_PM_at	BI076809	Mm.30745	cDNA sequence BC035044	BC035044	9.12034	9.0272	8.82518	8.841	6.77543	6.79893	6.15044	6.38032	6.52628	8.95343	2.42715
1436117_PM_at	AV327791	Mm.261891	RIKEN cDNA A830010M20 gene	A830010M20Rik	7.03654	7.54711	7.44249	7.35307	7.09281	6.95622	6.59376	6.71792	6.84018	7.3448	0.504627
1436897_PM_at	BE225764	Mm.103246	malignant fibrous histiocytoma amplified sequence 1	Mfhas1	7.92241	7.7627	7.54966	7.45863	6.9926	7.06613	7.15059	7.06028	7.0674	7.67335	0.60595
1438078_PM_at	BF730550	Mm.153695	diacylglycerol kinase, epsilon	Dgke	8.33898	9.08336	9.07879	9.37386	7.87941	8.21953	7.89632	7.9527	7.98699	8.96875	0.981756
1438565_PM_at	BB464727	Mm.261891	RIKEN cDNA A830010M20 gene	A830010M20Rik	5.63221	5.84619	5.71206	5.19044	5.04923	5.76115	5.16811	4.66144	5.15998	5.59523	0.435245
1439487_PM_at	AW545311	Mm.80584	ligase IV, DNA, ATP-dependent	Lig4	9.75722	10.2645	10.1762	9.5838	9.64429	9.71581	9.58912	9.82846	9.69442	9.94542	0.250997
1439524_PM_at	BG973923	Mm.46746	DnaJ (Hsp40) homolog, subfamily B, member 4	Dnajb4	3.6683	4.39202	3.63809	3.63088	4.5756	4.37533	4.8675	5.1595	4.74448	3.83232	-0.912163
1439843_PM_at	AI840829	Mm.222329	calcium/calmodulin-dependent protein kinase IV	Camk4	9.32653	10.4742	10.3326	10.2926	9.40133	10.0558	9.91282	9.96467	9.83365	10.1065	0.272862
1439942_PM_at	BM118423	Mm.37294	prolyl endopeptidase	Prep	6.91146	6.35588	7.0662	6.56005	5.30616	5.01211	4.9742	5.04209	5.08364	6.7234	1.63976
1440072_PM_at	BB205754	---	RIKEN cDNA E430022K19 gene	E430022K19Rik	5.12502	8.00341	5.94163	8.12462	5.54308	7.13705	7.05474	7.36946	6.77608	6.79867	0.0225888
1440233_PM_at	BB278723	---	RIKEN cDNA A930013B10 gene	A930013B10Rik	8.03127	7.7969	7.26049	7.19217	4.64028	4.99863	4.32458	4.01539	4.49472	7.57021	3.07549
1440429_PM_at	BB667952	Mm.297444	cyclic AMP-regulated phosphoprotein, 21	Arpp21	6.25775	7.89018	6.37416	7.12922	6.11893	7.97939	7.82425	7.59822	7.3802	6.91283	-0.467369
1440653_PM_at	BB473157	Mm.221688	Pleckstrin homology domain interacting protein	Phip	5.25547	6.24906	5.43463	5.87465	5.71462	6.63734	6.90128	5.97868	6.30798	5.70345	-0.604528
1440945_PM_at	BB230205	Mm.210787	Glucocorticoid induced transcript 1	Glcci1	4.88669	4.75297	4.41526	5.45513	4.84535	5.08121	4.26098	5.04612	4.80842	4.87751	0.0690965
1441316_PM_at	BB234335	Mm.88365	wingless related MMTV integration site 8b	Wnt8b	6.91527	7.47143	7.67851	6.87378	2.80266	2.56423	2.9344	2.88807	2.79734	7.23475	4.43741
1441805_PM_at	BF020653	Mm.120496	Predicted gene 2629	Gm2629	5.44653	7.03211	7.54727	6.67218	3.22541	3.00286	3.23328	2.88127	3.08571	6.67452	3.58881
1441974_PM_at	BB209139	Mm.222329	calcium/calmodulin-dependent protein kinase IV	Camk4	6.02376	6.79368	7.02656	6.69073	5.89992	7.09518	6.8427	6.39293	6.55768	6.63368	0.0759975
1442121_PM_at	BB234224	Mm.297444	cyclic AMP-regulated phosphoprotein, 21	Arpp21	8.60499	10.1676	8.53421	9.57135	8.71417	10.0754	10.2689	10.0607	9.77982	9.21954	-0.560279
1442866_PM_at	BB031322	Mm.265552	RCSD domain containing 1	Rcsd1	6.8872	8.62989	7.89535	7.53442	7.11234	7.47131	8.21137	7.45157	7.56165	7.73672	0.175068
1443522_PM_s_at	BM221262	Mm.221688	pleckstrin homology domain interacting protein	Phip	4.08131	4.837	4.08016	4.99101	4.22331	5.29293	4.08653	4.33503	4.48445	4.49737	0.0129163
1444431_PM_at	BB151674	Mm.265552	RCSD domain containing 1	Rcsd1	7.00321	8.43329	8.17144	7.77489	7.36879	7.95833	8.14533	7.94415	7.85415	7.84571	-0.008446
1445027_PM_at	BG073163	Mm.102872	cerebellar degeneration-related protein 2-like	Cdr2l	3.91888	3.95412	4.07619	4.26123	4.12741	3.63951	3.85966	4.04193	3.91713	4.05261	0.13548
1446981_PM_at	BB127813	Mm.261891	RIKEN cDNA A830010M20 gene	A830010M20Rik	3.20144	3.16645	3.06501	2.6346	2.97314	2.67841	2.61104	2.78424	2.76171	3.01687	0.255169
1447037_PM_at	BM218981	Mm.221688	pleckstrin homology domain interacting protein	Phip	2.60098	3.72874	2.79368	3.80131	3.04869	4.33305	4.24261	3.92393	3.88707	3.23118	-0.655895
1447038_PM_x_at	BM218981	Mm.221688	pleckstrin homology domain interacting protein	Phip	4.20013	4.7791	3.65376	4.92751	4.65419	5.50964	5.01917	5.17333	5.08908	4.39013	-0.698954
1447836_PM_x_at	AV312506	---	RIKEN cDNA 4921525O09 gene	4921525O09Rik	7.26262	7.81028	7.26287	7.20618	3.77017	4.19435	4.54579	3.61701	4.03183	7.38549	3.35366
1452711_PM_at	BE948928	Mm.394588	atlastin GTPase 1	Atl1	3.1045	3.08578	3.32979	3.45721	3.37723	3.21264	3.30758	2.94103	3.20962	3.24432	0.034698
1453073_PM_at	AK017891	---	RIKEN cDNA 5830403F22 gene	5830403F22Rik	4.27441	4.99251	4.7146	4.17788	3.41469	4.3133	4.17935	4.11058	4.00448	4.53985	0.535374
1453255_PM_at	AK011417	Mm.22716	solute carrier family 43, member 1	Slc43a1	8.50364	8.58304	8.26815	8.15239	6.41178	6.79491	6.9351	6.72656	6.71709	8.3768	1.65972
1456919_PM_at	BB750000	---	RIKEN cDNA A930013B10 gene	A930013B10Rik	9.69721	9.65337	9.09012	9.06275	7.23085	6.76597	5.70377	5.46403	6.29116	9.37586	3.0847
1457582_PM_at	BB528233	Mm.20477	Ubiquitously transcribed tetratricopeptide repeat gene, Y chromosome	Uty	5.2749	6.28504	5.12725	2.28878	5.62397	6.59225	2.38585	2.40387	4.25148	4.74399	0.492512
1457773_PM_at	BB239651	Mm.245727	SLAM family member 6	Slamf6	5.77538	6.57737	6.67176	6.70361	5.98098	6.35917	6.59608	6.68816	6.4061	6.43203	0.0259325
1458104_PM_a_at	BB211614	Mm.347681	coiled-coil domain containing 153	Ccdc153	8.19695	8.50856	8.22227	8.17276	6.00543	6.15434	5.85928	5.78334	5.9506	8.27514	2.32454
1459565_PM_at	BB207470	Mm.20477	ubiquitously transcribed tetratricopeptide repeat gene, Y chromosome	Uty	3.35851	3.99017	3.42626	2.8032	3.73506	4.59347	2.84532	2.81041	3.49607	3.39453	-0.10153

## Sheet: 2x Myb repressed genes
Probe Set ID	Representative Public ID	UniGene ID	Gene Title	Gene Symbol	WT-1_sll904-htmg430pm#rma-Signal	WT-2_sll906-htmg430pm#rma-Signal	WT-3_sll908-htmg430pm#rma-Signal	WT-4_sll910-htmg430pm#rma-Signal	Tri-KIX-1_sll903-htmg430pm#rma-Signal	Tri-KIX-2_sll905-htmg430pm#rma-Signal	Tri_KIX-3_sll907-htmg430pm#rma-Signal	Tri-KIX-4_sll909-htmg430pm#rma-Signal	Tri-KIX (Average)	WT (Average)	WT AVE minus Tri-KIX AVE	Myb bound genes	Array expression profile
1432011_PM_at	AK013668	---	RIKEN cDNA 2900052L18 gene	2900052L18Rik	3.88382	3.8736	3.74695	3.50098	3.69163	3.74376	3.75899	3.99899	3.79834	3.75134	-0.0470027
1441060_PM_at	BG072416	---	RIKEN cDNA 2900052L18 gene	2900052L18Rik	3.42318	3.10683	3.06359	3.5115	3.6115	3.6705	3.70612	3.5831	3.6428	3.27627	-0.366529
1438536_PM_at	BB159247	Mm.85125	RIKEN cDNA 5830411N06 gene	5830411N06Rik	2.86191	2.81	2.62848	3.18565	5.5714	4.80351	5.63999	5.33602	5.33773	2.87151	-2.46622
1440721_PM_at	C85455	---	RIKEN cDNA 5930433N17 gene	5930433N17Rik	4.32184	5.38672	5.49578	6.02031	5.8594	6.595	7.26244	7.08177	6.69965	5.30616	-1.39349
1443078_PM_at	AV321994	---	RIKEN cDNA 6030439D06 gene	6030439D06Rik	3.11276	3.05934	3.11474	2.99621	2.92634	3.01008	3.05329	3.00324	2.99824	3.07076	0.0725273
1456425_PM_at	BG069615	---	RIKEN cDNA 9230115E21 gene	9230115E21Rik	2.56718	2.43142	2.44415	2.29248	2.36832	2.58757	2.45373	2.33523	2.43621	2.43381	-0.00240475
1428909_PM_at	C85657	---	RIKEN cDNA A130040M12 gene	A130040M12Rik	8.55626	9.0651	8.98303	8.87531	10.5649	10.4503	10.4942	10.3119	10.4553	8.86992	-1.58542
1435640_PM_x_at	BE634869	---	RIKEN cDNA A130040M12 gene	A130040M12Rik	7.3531	7.9513	7.72622	7.67748	9.04193	8.30768	8.65305	8.66047	8.66578	7.67703	-0.988756
1440162_PM_x_at	BB446560	---	hypothetical protein A630043P06	A630043P06	7.68362	7.83968	7.54852	7.72315	8.27255	7.85573	8.48169	8.81879	8.35719	7.69874	-0.658448
1460470_PM_at	AK004775	Mm.244835	acyl-Coenzyme A oxidase-like	Acoxl	4.66241	4.09103	4.55504	4.96198	4.55823	4.17773	4.31253	4.23361	4.32053	4.56761	0.247089	Acoxl	No assignable profile
1422526_PM_at	BI413218	Mm.210323	acyl-CoA synthetase long-chain family member 1	Acsl1	3.45926	3.20169	3.11708	3.10315	3.24842	3.11224	3.09966	2.94716	3.10187	3.22029	0.118423	Acsl1	repressed_pff
1423883_PM_at	BC006692	Mm.210323	acyl-CoA synthetase long-chain family member 1	Acsl1	6.08917	5.18246	5.90608	5.52426	5.71042	5.48003	5.7556	5.4323	5.59459	5.67549	0.0809023	Acsl1	repressed_pff
1450643_PM_s_at	BI413218	Mm.210323	acyl-CoA synthetase long-chain family member 1	Acsl1	4.09034	3.81096	3.85246	3.74696	4.07331	4.19283	4.0633	3.88581	4.05381	3.87518	-0.178634	Acsl1	repressed_pff
1460316_PM_at	BI413218	Mm.210323	acyl-CoA synthetase long-chain family member 1	Acsl1	3.49588	3.42193	3.46611	3.49803	3.57048	3.73714	3.38767	3.35769	3.51325	3.47049	-0.042759	Acsl1	repressed_pff
1447355_PM_at	BQ128552	Mm.210323	acyl-CoA synthetase long-chain family member 1	Acsl1	2.21725	1.91619	2.16185	2.29248	2.11018	2.21898	2.11957	2.18103	2.15744	2.14694	-0.0104955	Acsl1	repressed_pff
1429214_PM_at	AK020831	Mm.330088	ADAMTS-like 2	Adamtsl2	4.68991	4.78541	5.4693	5.28114	5.28177	5.41754	5.26376	5.05623	5.25483	5.05644	-0.198386
1439083_PM_at	BM239359	Mm.253280	Abelson helper integration site 1	Ahi1	2.41087	2.59074	2.73621	2.40686	3.26906	3.29672	2.67865	2.58466	2.95727	2.53617	-0.421103	Ahi1	not differentially expressed
1455177_PM_at	BQ175532	Mm.253280	Abelson helper integration site 1	Ahi1	6.88066	7.16304	7.14049	6.93283	8.63668	8.93485	8.71941	8.70549	8.74911	7.02926	-1.71985	Ahi1	not differentially expressed
1417826_PM_at	BC012692	Mm.251908	aldo-keto reductase family 1, member E1	Akr1e1	5.08897	5.13517	4.70881	4.88051	4.8908	4.72794	4.23789	4.28552	4.53554	4.95337	0.417828	Akr1e1	not expressed
1446483_PM_at	AV236736	Mm.251908	aldo-keto reductase family 1, member E1	Akr1e1	2.63413	2.71732	2.76717	3.06914	2.88678	2.77098	2.99365	3.11672	2.94203	2.79694	-0.145095	Akr1e1	not expressed
1452016_PM_at	BC026209	Mm.19844	arachidonate 5-lipoxygenase activating protein	Alox5ap	5.1682	5.04926	4.90479	5.06937	5.57176	4.81614	5.58424	5.00374	5.24397	5.04791	-0.196063	Alox5ap	repressed_ppf
1427989_PM_at	AF503863	Mm.60331	anti-Mullerian hormone type 2 receptor	Amhr2	2.72319	2.64373	2.90092	2.62582	2.72048	2.91479	2.86506	2.93613	2.85911	2.72341	-0.135702
1438967_PM_x_at	AV259665	Mm.60331	anti-Mullerian hormone type 2 receptor	Amhr2	3.02637	2.91225	2.72923	3.11697	3.21763	3.46067	3.25554	2.89234	3.20654	2.9462	-0.260341
1457021_PM_x_at	AV209206	Mm.60331	anti-Mullerian hormone type 2 receptor	Amhr2	2.28085	2.38363	2.70222	2.91566	3.11311	2.63311	2.64835	2.68988	2.77111	2.57059	-0.200523
1434722_PM_at	AW146181	Mm.331272	adenosine monophosphate deaminase 1 (isoform M)	Ampd1	6.91409	7.53751	6.40244	6.19174	8.05915	7.96335	7.42635	7.84269	7.82288	6.76144	-1.06144
1415818_PM_at	NM_013472	Mm.265347	annexin A6	Anxa6	5.82608	5.02789	4.88732	4.72836	5.88293	5.39557	5.56125	5.2637	5.52586	5.11741	-0.40845	Anxa6	No assignable profile
1429246_PM_a_at	AK013026	Mm.265347	annexin A6	Anxa6	5.1006	5.00342	4.88636	4.66111	4.90264	4.93918	5.52384	5.39754	5.1908	4.91287	-0.277926	Anxa6	No assignable profile
1429247_PM_at	AK013026	Mm.265347	annexin A6	Anxa6	4.98039	4.74903	4.97983	4.61598	4.94906	5.17806	5.77917	5.41626	5.33064	4.83131	-0.49933	Anxa6	No assignable profile
1442288_PM_at	BG074777	Mm.265347	Annexin A6	Anxa6	4.42403	4.7402	4.95282	4.8834	5.16007	4.89145	5.99721	5.78618	5.45873	4.75011	-0.708618	Anxa6	No assignable profile
1417527_PM_at	BC027301	Mm.390023	adaptor-related protein complex 3, mu 2 subunit	Ap3m2	6.43993	6.47455	6.84214	6.11644	7.39513	7.5145	7.47114	7.48284	7.4659	6.46826	-0.997639	Ap3m2	not expressed
1432125_PM_at	AK017991	Mm.390023	adaptor-related protein complex 3, mu 2 subunit	Ap3m2	2.58504	3.54693	2.87401	3.05559	3.35498	3.84773	3.59536	3.57043	3.59212	3.01539	-0.576732	Ap3m2	not expressed
1448751_PM_at	BC027301	Mm.390023	adaptor-related protein complex 3, mu 2 subunit	Ap3m2	5.76868	5.61801	6.04308	5.04141	6.76477	6.85319	6.78795	6.76279	6.79218	5.61779	-1.17438	Ap3m2	not expressed
1447524_PM_at	BB249918	Mm.390023	adaptor-related protein complex 3, mu 2 subunit	Ap3m2	2.86528	2.8641	3.11135	2.73769	2.8597	2.9726	2.97419	3.08966	2.97404	2.89461	-0.0794305	Ap3m2	not expressed
1426743_PM_at	BC002232	Mm.282985	adaptor protein, phosphotyrosine interaction, PH domain and leucine zipper containing 2	Appl2	2.69718	3.51364	3.96184	3.46625	3.33315	3.26132	3.23575	3.35365	3.29596	3.40973	0.113765
1460405_PM_at	AV238183	Mm.29329	Rho guanine nucleotide exchange factor (GEF) 10-like	Arhgef10l	2.6974	2.88956	2.89075	2.67862	3.38773	3.43648	3.80447	3.48421	3.52822	2.78908	-0.739139	Arhgef10l	repressed_pfn
1424250_PM_a_at	BC012262	Mm.248606	Rho guanine nucleotide exchange factor (GEF) 3	Arhgef3	7.36027	7.45188	7.24782	6.76984	8.42899	8.10271	8.14036	8.37741	8.26237	7.20745	-1.05491
1451340_PM_at	BC027152	Mm.34316	AT rich interactive domain 5A (MRF1-like)	Arid5a	5.81042	5.69062	5.44475	5.78523	6.1322	5.69715	6.0338	6.38136	6.06113	5.68276	-0.378373	Arid5a	No assignable profile
1435444_PM_at	AV270913	Mm.377046	activating transcription factor 6	Atf6	5.1786	5.20021	5.23705	4.66694	6.29666	6.31243	6.26909	6.24265	6.28021	5.0707	-1.20951
1453288_PM_at	AK020270	Mm.377046	activating transcription factor 6	Atf6	4.88743	4.36199	3.80365	3.79996	5.16129	4.80692	4.96117	4.99456	4.98098	4.21326	-0.767725
1456021_PM_at	BB129063	Mm.377046	activating transcription factor 6	Atf6	5.66879	5.65531	5.28805	4.81417	6.07427	5.90276	6.10635	5.73444	5.95446	5.35658	-0.597875
1434372_PM_at	BE688358	Mm.6381	expressed sequence AW112010	AW112010	6.83491	7.1923	7.18594	6.74613	8.59596	7.76081	8.01607	7.7906	8.04086	6.98982	-1.05104
1445711_PM_at	BB163080	---	expressed sequence BB163080	BB163080	3.82011	5.69674	4.78282	5.17776	5.78018	6.78647	7.75828	7.45051	6.94386	4.86936	-2.0745
1424663_PM_at	BC017647	Mm.119387	cDNA sequence BC017647	BC017647	5.03972	4.88059	5.35981	5.50087	5.72768	5.79222	5.9118	6.04778	5.86987	5.19525	-0.674622	BC017647	No assignable profile
1424664_PM_at	BC017647	Mm.119387	cDNA sequence BC017647	BC017647	4.15517	3.76754	3.96284	3.43123	4.08063	4.00797	3.88974	4.19458	4.04323	3.82919	-0.214039	BC017647	No assignable profile
1424953_PM_at	BC021614	Mm.440201	cDNA sequence BC021614	BC021614	4.79964	4.57058	4.41042	3.46965	5.31552	4.93041	4.63041	4.68813	4.89112	4.31257	-0.578545
1455656_PM_at	BM240873	Mm.38199	B and T lymphocyte associated	Btla	4.74959	6.21711	5.15931	5.39995	7.18632	6.97244	6.99961	7.61563	7.1935	5.38149	-1.81201	Btla	not expressed
1448676_PM_at	NM_007595	Mm.439733	calcium/calmodulin-dependent protein kinase II, beta	Camk2b	3.06607	2.79147	3.02405	2.52357	3.4516	3.4491	3.44127	3.5829	3.48122	2.85129	-0.629932
1422659_PM_at	NM_023813	Mm.255822	calcium/calmodulin-dependent protein kinase II, delta	Camk2d	5.19835	5.36471	5.50135	5.23302	6.62461	6.05066	6.36102	6.0543	6.27265	5.32436	-0.948289
1427763_PM_a_at	AF059029	Mm.255822	calcium/calmodulin-dependent protein kinase II, delta	Camk2d	5.62994	5.29066	5.16442	5.52612	5.94669	5.65018	5.37303	5.43774	5.60191	5.40278	-0.199125
1439168_PM_at	BB373572	Mm.255822	calcium/calmodulin-dependent protein kinase II, delta	Camk2d	3.69347	4.36031	3.488	4.44615	4.34248	5.18793	5.10639	5.46607	5.02571	3.99698	-1.02873
1444031_PM_at	BB218576	Mm.255822	calcium/calmodulin-dependent protein kinase II, delta	Camk2d	2.94124	3.45311	2.90743	2.6935	3.88908	3.72792	4.14148	3.73225	3.87268	2.99882	-0.873859
1456844_PM_at	AV346472	Mm.255822	calcium/calmodulin-dependent protein kinase II, delta	Camk2d	3.10194	3.22784	3.01534	3.10726	3.61646	3.54859	3.21964	3.3001	3.4212	3.11309	-0.308103
1459457_PM_at	BG074866	Mm.255822	calcium/calmodulin-dependent protein kinase II, delta	Camk2d	3.44188	3.70034	3.0896	4.49822	4.02679	5.04495	5.24057	4.97619	4.82213	3.68251	-1.13962
1460630_PM_at	AV337193	Mm.255822	calcium/calmodulin-dependent protein kinase II, delta	Camk2d	2.94935	3.06161	2.9835	3.05495	3.56143	3.44932	3.39697	3.35737	3.44127	3.01235	-0.428918
1423222_PM_at	AV261931	Mm.44529	CAP, adenylate cyclase-associated protein, 2 (yeast)	Cap2	5.16057	5.24777	4.85423	4.49461	6.83566	6.70269	6.5816	6.82123	6.7353	4.93929	-1.796
1450910_PM_at	AV261931	Mm.44529	CAP, adenylate cyclase-associated protein, 2 (yeast)	Cap2	5.42227	6.18497	5.26185	5.5252	7.14949	7.22217	6.94273	7.35624	7.16766	5.59857	-1.56908
1450355_PM_a_at	NM_007599	Mm.18626	capping protein (actin filament), gelsolin-like	Capg	4.11938	4.29762	4.16934	3.98681	3.85091	3.77159	3.8241	3.98213	3.85718	4.14329	0.286103
1447803_PM_x_at	BB136012	Mm.18626	capping protein (actin filament), gelsolin-like	Capg	2.20654	2.30496	2.00961	2.3895	2.23511	2.23126	2.59879	2.29706	2.34055	2.22765	-0.112901
1448752_PM_at	NM_009801	Mm.1186	carbonic anhydrase 2	Car2	6.83746	7.22695	6.61032	6.50559	7.53185	8.1629	8.35529	8.4155	8.11639	6.79508	-1.3213	Car2	not expressed
1436395_PM_at	BB766747	Mm.31252	caspase recruitment domain family, member 6	Card6	3.89879	4.55861	4.22519	3.70378	6.24116	5.71481	6.36315	6.32541	6.16114	4.09659	-2.06454	Card6	not expressed
1444426_PM_at	BB327547	Mm.210195	Cas scaffolding protein family member 4	Cass4	7.05188	6.75897	6.60618	6.19295	7.13235	7.02803	7.45407	7.57382	7.29707	6.6525	-0.644569
1421655_PM_a_at	NM_009916	Mm.1337	chemokine (C-C motif) receptor 4	Ccr4	4.17807	3.40962	3.87749	3.67357	4.03336	3.66074	3.42859	3.60399	3.68167	3.78469	0.103019
1423466_PM_at	BB204380	Mm.2932	chemokine (C-C motif) receptor 7	Ccr7	5.66893	5.93527	5.83497	5.14952	6.18778	5.84882	6.93735	7.07847	6.51311	5.64718	-0.86593	Ccr7	not differentially expressed
1420066_PM_s_at	AU045688	Mm.34693	CD160 antigen	Cd160	3.04087	3.37986	2.65917	2.7939	4.13127	3.27544	3.92969	3.33298	3.66735	2.96845	-0.6989
1420067_PM_at	AU045688	Mm.34693	CD160 antigen	Cd160	2.58515	2.49478	2.39025	2.75063	2.92288	2.6804	2.96335	2.48791	2.76363	2.55521	-0.208428
1420396_PM_at	NM_018767	Mm.34693	CD160 antigen	Cd160	4.24457	4.09477	3.80514	3.68786	4.91514	4.41175	4.75196	4.55717	4.659	3.95809	-0.70092
1456847_PM_at	BM226282	Mm.34693	CD160 antigen	Cd160	2.0583	2.42917	2.34393	2.16703	2.56482	2.70318	2.50368	2.82518	2.64922	2.24961	-0.39961
1440808_PM_x_at	BB209710	Mm.19283	CD163 molecule-like 1	Cd163l1	2.51368	2.54452	2.21177	2.45607	2.984	3.43817	3.39807	3.24187	3.26553	2.43151	-0.834021
1455527_PM_at	BB328097	Mm.19283	CD163 molecule-like 1	Cd163l1	3.34099	3.36893	3.10353	3.27396	3.38238	3.57798	3.57467	3.4138	3.48721	3.27185	-0.215354
1448617_PM_at	NM_007651	Mm.316861	CD53 antigen	Cd53	8.29941	9.68583	8.78455	8.80089	10.6965	10.7511	11.0615	11.2326	10.9354	8.89267	-2.04273	Cd53	No assignable profile
1459744_PM_at	BB804123	Mm.316861	CD53 antigen	Cd53	2.78181	3.35658	2.41587	2.52357	3.66368	4.60559	4.7893	4.54598	4.40114	2.76946	-1.63168	Cd53	No assignable profile
1448026_PM_at	BG084683	Mm.138792	chromodomain helicase DNA binding protein 7	Chd7	2.86528	3.36066	3.56789	3.0626	2.96756	3.3525	3.66724	3.66145	3.41219	3.21411	-0.198077	Chd7	enhanced_nfp
1437745_PM_at	BB127276	Mm.138792	chromodomain helicase DNA binding protein 7	Chd7	3.24748	3.35648	3.78345	3.4092	3.25679	3.16077	3.76638	3.37857	3.39063	3.44915	0.058523	Chd7	enhanced_nfp
1455106_PM_a_at	BG967663	Mm.16831	creatine kinase, brain	Ckb	5.74559	5.91807	5.4287	5.26989	6.30739	6.70286	6.46027	6.92216	6.59817	5.59056	-1.00761
1424836_PM_a_at	BC026688	Mm.222272	CLIP associating protein 2	Clasp2	7.80754	8.08342	8.31218	7.9876	8.45826	8.3961	8.17788	8.25103	8.32082	8.04769	-0.27313	Clasp2	not differentially expressed
1427328_PM_a_at	BM221361	Mm.222272	CLIP associating protein 2	Clasp2	4.68016	4.42969	5.02278	4.27367	4.87721	5.10083	4.59828	4.33036	4.72667	4.60158	-0.125098	Clasp2	not differentially expressed
1429976_PM_at	AK005146	Mm.222272	CLIP associating protein 2	Clasp2	2.43355	2.60901	2.43755	2.27642	2.38209	2.55653	2.33339	2.23849	2.37762	2.43913	0.0615078	Clasp2	not differentially expressed
1440802_PM_at	BB349272	Mm.222272	CLIP associating protein 2	Clasp2	2.463	2.61134	2.6275	3.39971	2.55376	3.21309	3.03966	3.77362	3.14503	2.77539	-0.369648	Clasp2	not differentially expressed
1456911_PM_at	BB831639	Mm.222272	CLIP associating protein 2	Clasp2	2.45392	2.8593	2.82949	2.78341	3.03126	2.85504	2.73575	2.98956	2.9029	2.73153	-0.171373	Clasp2	not differentially expressed
1418659_PM_at	BB203106	Mm.3552	circadian locomoter output cycles kaput	Clock	4.37758	5.77029	5.53928	5.35761	5.66697	6.36735	6.45686	6.6678	6.28975	5.26119	-1.02856
1418660_PM_at	BB203106	Mm.3552	circadian locomoter output cycles kaput	Clock	4.70307	5.56089	5.01763	5.22704	5.71756	6.18076	6.35932	6.27016	6.13195	5.12716	-1.00479
1435775_PM_at	BQ173970	Mm.3552	circadian locomoter output cycles kaput	Clock	3.61533	4.61519	4.32951	4.8578	4.30013	5.06197	5.26827	5.46515	5.02388	4.35446	-0.66942
1439314_PM_at	AV290890	Mm.3552	circadian locomoter output cycles kaput	Clock	4.41925	5.13594	4.07992	4.73584	4.96766	5.73102	5.64696	5.82081	5.54161	4.59274	-0.948876
1421214_PM_at	NM_007717	Mm.8396	cytidine monophospho-N-acetylneuraminic acid hydroxylase	Cmah	6.14424	7.00232	7.06318	6.84912	8.23739	8.93225	8.64824	8.68798	8.62646	6.76472	-1.86175
1428043_PM_a_at	AB061276	Mm.8396	cytidine monophospho-N-acetylneuraminic acid hydroxylase	Cmah	4.26443	5.01228	4.9317	4.72689	6.08713	6.67918	6.28335	6.11218	6.29046	4.73382	-1.55663
1436039_PM_at	BM245957	Mm.8396	cytidine monophospho-N-acetylneuraminic acid hydroxylase	Cmah	7.43248	8.64686	8.51341	8.60437	9.48964	10.4334	10.4152	10.425	10.1908	8.29928	-1.89151
1440458_PM_at	BF661639	Mm.8396	cytidine monophospho-N-acetylneuraminic acid hydroxylase	Cmah	2.67968	2.53696	2.82828	2.61545	2.99999	2.92699	3.15997	3.49913	3.14652	2.66509	-0.481425
1440517_PM_x_at	BB667991	Mm.8396	cytidine monophospho-N-acetylneuraminic acid hydroxylase	Cmah	4.6921	4.28762	3.93902	4.21479	4.88918	5.39607	5.72367	5.39031	5.34981	4.28338	-1.06642
1447019_PM_at	BB207504	Mm.8396	cytidine monophospho-N-acetylneuraminic acid hydroxylase	Cmah	4.36683	5.74575	4.97404	5.21849	6.31275	7.34365	7.39018	7.46461	7.1278	5.07628	-2.05152
1418701_PM_at	NM_007744	Mm.100940	catechol-O-methyltransferase 1	Comt1	6.43072	5.68324	5.8152	5.52046	6.52701	5.89738	6.13935	5.9801	6.13596	5.86241	-0.273551
1449183_PM_at	NM_007744	Mm.100940	catechol-O-methyltransferase 1	Comt1	6.93693	6.57969	6.4272	6.25596	7.06136	6.52474	6.92837	6.97508	6.87239	6.54994	-0.322445
1434326_PM_x_at	BB317923	Mm.335229	coronin, actin binding protein, 2B	Coro2b	6.36706	5.61577	5.43605	5.54786	4.46148	4.87601	4.40592	4.61292	4.58908	5.74169	1.1526
1434755_PM_at	BB538661	Mm.335229	coronin, actin binding protein, 2B	Coro2b	4.50026	4.10126	3.91537	3.8101	3.42046	3.35516	3.46396	3.91769	3.53932	4.08175	0.54243
1426951_PM_at	AK018666	Mm.311912	cysteine rich transmembrane BMP regulator 1 (chordin like)	Crim1	3.60416	4.4396	3.8116	3.51471	4.40441	4.30175	4.91212	4.91157	4.63246	3.84252	-0.789944	Crim1	not expressed
1452253_PM_at	AK018666	Mm.311912	cysteine rich transmembrane BMP regulator 1 (chordin like)	Crim1	2.60084	3.20785	3.61975	2.4263	3.77305	3.69092	4.30991	3.90471	3.91965	2.96369	-0.955962	Crim1	not expressed
1434758_PM_at	BB745401	Mm.264680	cysteine-rich secretory protein LCCL domain containing 2	Crispld2	3.81291	3.32656	3.27076	3.74395	3.56278	4.40896	4.74287	4.71548	4.35752	3.53855	-0.818977	Crispld2	not expressed
1437056_PM_x_at	BB558800	Mm.264680	cysteine-rich secretory protein LCCL domain containing 2	Crispld2	6.07966	5.87698	6.12708	6.69652	6.61806	6.6397	7.27619	7.26311	6.94927	6.19506	-0.754207	Crispld2	not expressed
1460458_PM_at	AK019034	Mm.264680	cysteine-rich secretory protein LCCL domain containing 2	Crispld2	3.54354	3.6502	3.6569	4.06663	3.9063	4.32585	4.26999	4.73529	4.30936	3.72932	-0.58004	Crispld2	not expressed
1419202_PM_at	NM_009977	Mm.12965	cystatin F (leukocystatin)	Cst7	3.63582	3.88268	3.80792	3.48646	3.42224	3.26516	3.7023	3.3452	3.43372	3.70322	0.269498	Cst7	No assignable profile
1422632_PM_at	NM_009985	Mm.113590	cathepsin W	Ctsw	6.23057	6.99731	6.95242	6.12406	6.39839	6.11289	7.09091	6.15819	6.4401	6.57609	0.135995
1449925_PM_at	NM_009910	Mm.12876	chemokine (C-X-C motif) receptor 3	Cxcr3	2.40289	2.29584	2.33803	2.35017	2.74418	2.79635	2.44399	2.37121	2.58893	2.34673	-0.242199
1460437_PM_at	AK010908	Mm.32911	cytohesin 4	Cyth4	4.53928	4.33969	4.33916	4.09	4.11874	4.07889	4.71882	4.22083	4.28432	4.32703	0.042714	Cyth4	No assignable profile
1441229_PM_at	BB468551	---	RIKEN cDNA D230019N24 gene	D230019N24Rik	5.58075	7.04755	6.97798	6.97858	6.56462	7.11938	7.52297	7.51864	7.1814	6.64621	-0.53519
1418174_PM_at	BC018323	Mm.378235	D site albumin promoter binding protein	Dbp	5.92824	5.57383	5.45032	5.42331	6.15851	5.76087	5.59037	5.7302	5.80998	5.59392	-0.21606
1438211_PM_s_at	BB550183	Mm.378235	D site albumin promoter binding protein	Dbp	8.13362	7.59724	7.82538	7.63374	8.12478	7.75289	8.14588	7.92378	7.98683	7.7975	-0.189336
1426215_PM_at	AF071068	Mm.12906	dopa decarboxylase	Ddc	3.66862	3.76647	3.80095	3.19602	6.41063	7.00465	6.95249	6.86315	6.80773	3.60802	-3.19971
1430591_PM_at	AK011834	Mm.12906	dopa decarboxylase	Ddc	2.04194	2.74977	2.4087	2.61326	2.57122	2.95429	2.53522	2.7282	2.69723	2.45342	-0.243812
1425822_PM_a_at	AB015422	Mm.1645	deltex 1 homolog (Drosophila)	Dtx1	6.74296	6.22652	6.19681	5.9854	9.36258	8.95967	8.82733	9.16038	9.07749	6.28793	-2.78956
1458643_PM_at	AI551217	Mm.1645	deltex 1 homolog (Drosophila)	Dtx1	4.90575	4.31473	4.70766	4.92796	5.25584	4.62441	4.72873	5.49895	5.02698	4.71403	-0.312955
1448985_PM_at	NM_134068	Mm.289646	dual specificity phosphatase 22	Dusp22	5.17597	4.79565	4.77492	4.68994	6.34914	5.92506	5.9553	5.93021	6.03993	4.85912	-1.18081
1444405_PM_at	BB534560	---	RIKEN cDNA E030037K03 gene	E030037K03Rik	2.48743	2.83461	2.76295	2.56692	2.65101	3.12663	4.32065	3.28332	3.3454	2.66298	-0.682425
1421213_PM_at	NM_133643	Mm.159671	EDAR (ectodysplasin-A receptor)-associated death domain	Edaradd	6.04061	5.97262	6.02813	5.77855	6.35296	6.37686	6.17444	6.7852	6.42236	5.95498	-0.467384
1433132_PM_at	AK018047	Mm.159671	EDAR (ectodysplasin-A receptor)-associated death domain	Edaradd	2.97768	3.13099	2.78869	3.1742	2.93322	3.10422	3.15224	3.15429	3.08599	3.01789	-0.068103
1433133_PM_at	AK018047	Mm.159671	EDAR (ectodysplasin-A receptor)-associated death domain	Edaradd	5.48618	5.42684	5.06811	4.69638	6.32784	5.3815	6.50034	7.20803	6.35443	5.16938	-1.18505
1437800_PM_at	BB160562	Mm.159671	EDAR (ectodysplasin-A receptor)-associated death domain	Edaradd	6.16563	6.58764	6.07755	6.13073	6.72169	6.49534	7.46918	7.47082	7.03926	6.24039	-0.79887
1432235_PM_at	AK017174	Mm.68134	epithelial stromal interaction 1 (breast)	Epsti1	2.97501	3.07334	3.03553	3.20702	3.79206	3.83119	3.35532	3.37263	3.5878	3.07273	-0.515075
1452087_PM_at	BF020640	Mm.68134	epithelial stromal interaction 1 (breast)	Epsti1	8.30395	7.7334	8.28515	7.87321	9.5578	9.64363	9.96837	9.69693	9.71668	8.04893	-1.66776
1454169_PM_a_at	AK017174	Mm.68134	epithelial stromal interaction 1 (breast)	Epsti1	8.1895	7.63127	7.8875	7.60126	8.77947	9.01329	9.29916	8.7887	8.97015	7.82739	-1.14277
1444103_PM_at	BB154109	Mm.68134	Epithelial stromal interaction 1 (breast)	Epsti1	4.24668	4.95164	5.32004	4.63214	5.65963	6.15781	7.34172	6.48954	6.41218	4.78762	-1.62455
1450241_PM_a_at	NM_010161	Mm.439665	ecotropic viral integration site 2a	Evi2a	2.72959	3.2237	3.47416	3.39313	3.75733	4.18916	4.43567	3.51321	3.97384	3.20515	-0.768695
1443894_PM_at	BB236216	Mm.439665	Ecotropic viral integration site 2a	Evi2a	7.48463	8.71738	8.48067	8.22415	7.82203	8.5563	8.71663	8.76239	8.46434	8.22671	-0.237628
1458889_PM_at	BB522862	Mm.238841	Ena-vasodilator stimulated phosphoprotein	Evl	4.14221	4.39753	3.90157	3.79801	5.04382	4.77016	5.17097	5.34461	5.08239	4.05983	-1.02256
1424127_PM_at	BC003755	Mm.282719	eyes absent 2 homolog (Drosophila)	Eya2	3.3568	3.89421	3.52939	2.92247	4.34943	3.99433	4.89656	4.31517	4.38887	3.42572	-0.963154
1417023_PM_a_at	NM_024406	Mm.582	fatty acid binding protein 4, adipocyte	Fabp4	3.48562	3.01244	2.98638	3.53497	3.63036	3.37581	3.61884	3.83577	3.6152	3.25485	-0.360347	Fabp4	not expressed
1424155_PM_at	BC002148	Mm.582	fatty acid binding protein 4, adipocyte	Fabp4	2.45184	2.33998	2.39858	2.52453	2.30465	2.2547	2.30316	2.1601	2.25565	2.42873	0.173079	Fabp4	not expressed
1425809_PM_at	BC018558	Mm.582	fatty acid binding protein 4, adipocyte	Fabp4	2.6279	2.37657	2.6166	2.52357	2.62759	2.7635	2.41001	2.58606	2.59679	2.53616	-0.0606305	Fabp4	not expressed
1451263_PM_a_at	BC002148	Mm.582	fatty acid binding protein 4, adipocyte	Fabp4	3.25677	2.50662	2.31551	2.6935	3.87092	2.7371	2.05166	3.06051	2.93005	2.6931	-0.236948	Fabp4	not expressed
1416022_PM_at	BC002008	Mm.741	fatty acid binding protein 5, epidermal	Fabp5	8.70809	7.85944	8.11857	8.21772	9.20495	8.43561	7.98442	7.83264	8.3644	8.22595	-0.138449	Fabp5	not differentially expressed
1426893_PM_at	BC023470	Mm.4065	family with sequence similarity 102, member A	Fam102a	5.7998	5.35091	5.37505	5.21788	6.09741	5.66059	6.28508	6.32416	6.09181	5.43591	-0.655901
1426894_PM_s_at	BC023470	Mm.4065	family with sequence similarity 102, member A	Fam102a	6.46194	6.38039	6.29532	6.40977	7.18503	7.09923	7.57112	7.71667	7.39301	6.38685	-1.00616
1460555_PM_at	BM242294	Mm.217319	family with sequence similarity 65, member B	Fam65b	8.1399	8.34165	8.64429	8.2314	8.8813	9.0317	9.02767	9.35048	9.07279	8.33931	-0.733476
1434359_PM_at	AV329070	Mm.217319	family with sequence similarity 65, member B	Fam65b	5.42334	5.43976	5.75298	5.47026	5.98719	5.98214	5.9117	6.21588	6.02423	5.52159	-0.502642
1453837_PM_at	BB867666	Mm.217319	family with sequence similarity 65, member B	Fam65b	5.03631	4.96467	4.96748	4.65308	5.43957	5.50798	4.94683	5.59225	5.37166	4.90538	-0.466274
1458202_PM_at	BM238036	Mm.217319	family with sequence similarity 65, member B	Fam65b	3.84996	4.87967	4.93434	4.80708	5.20556	5.72809	5.84568	6.38631	5.79141	4.61776	-1.17365
1449108_PM_at	D43690	Mm.1061	ferredoxin 1	Fdx1	8.88802	8.40776	8.15757	7.9821	9.03197	8.49174	8.51529	8.63281	8.66795	8.35886	-0.309089
1426983_PM_at	BM244005	Mm.52297	formin binding protein 1	Fnbp1	9.60158	9.5605	9.6298	9.58788	9.77923	9.87383	9.96737	10.205	9.95635	9.59494	-0.361407	Fnbp1	No assignable profile
1451806_PM_at	BC003867	Mm.52297	formin binding protein 1	Fnbp1	5.0925	4.2455	4.90458	4.19302	4.48872	4.31595	4.62177	5.02627	4.61318	4.6089	-0.00427775	Fnbp1	No assignable profile
1453746_PM_at	AI606033	Mm.52297	formin binding protein 1	Fnbp1	8.15262	8.92044	8.88582	8.5373	8.86117	9.17105	9.21931	9.21853	9.11752	8.62404	-0.493473	Fnbp1	No assignable profile
1433833_PM_at	BG064539	Mm.38832	fibronectin type III domain containing 3B	Fndc3b	4.16831	5.22852	4.97291	4.14597	5.28175	5.65665	6.01893	5.96594	5.73082	4.62893	-1.10189	Fndc3b	enhanced_nfp
1452783_PM_at	AK005500	Mm.38832	fibronectin type III domain containing 3B	Fndc3b	3.66323	3.78765	4.27486	4.11374	4.29143	4.14684	5.00681	5.06265	4.62693	3.95987	-0.667062	Fndc3b	enhanced_nfp
1422931_PM_at	NM_008037	Mm.24684	fos-like antigen 2	Fosl2	3.8893	3.86627	3.90768	4.09779	4.08201	4.15355	4.28688	3.80402	4.08161	3.94026	-0.141353
1416981_PM_at	AI462296	Mm.29891	forkhead box O1	Foxo1	7.3662	6.89792	6.98538	7.16004	8.06888	7.73322	7.8504	8.05953	7.92801	7.10238	-0.825622	Foxo1	not differentially expressed
1416982_PM_at	AI462296	Mm.29891	forkhead box O1	Foxo1	6.90567	5.88972	6.2744	6.21843	7.24548	7.04246	7.26058	7.28607	7.20865	6.32205	-0.886594	Foxo1	not differentially expressed
1416983_PM_s_at	AI462296	Mm.29891	forkhead box O1	Foxo1	8.3318	7.82898	7.85765	8.00463	8.93566	8.44877	8.62568	8.8777	8.72195	8.00577	-0.716185	Foxo1	not differentially expressed
1456529_PM_at	AW121569	Mm.29891	Forkhead box O1	Foxo1	3.12535	2.77671	2.66864	2.7539	2.87518	2.55725	2.69499	2.65638	2.69595	2.83115	0.1352	Foxo1	not differentially expressed
1426331_PM_a_at	AF327857	Mm.27789	FERM domain containing 4B	Frmd4b	3.10211	3.23607	2.99501	3.00073	3.44586	3.35527	3.16447	3.14892	3.27863	3.08348	-0.195151	Frmd4b	not expressed
1426594_PM_at	BG067753	Mm.27789	FERM domain containing 4B	Frmd4b	4.28974	4.76305	3.866	4.46286	5.30222	5.10233	5.19527	5.43778	5.2594	4.34541	-0.913985	Frmd4b	not expressed
1438169_PM_a_at	BB009122	Mm.27789	FERM domain containing 4B	Frmd4b	6.71403	6.20651	5.66391	5.29124	7.47285	7.39474	7.55288	7.65282	7.51832	5.96892	-1.5494	Frmd4b	not expressed
1452123_PM_s_at	BG067753	Mm.27789	FERM domain containing 4B	Frmd4b	6.09183	6.2653	5.8428	5.82475	7.21748	7.01323	7.21218	7.36791	7.2027	6.00617	-1.19653	Frmd4b	not expressed
1441548_PM_at	BM119551	Mm.27789	FERM domain containing 4B	Frmd4b	3.06494	3.41591	2.9611	2.88456	3.25166	3.3135	3.98175	3.59738	3.53607	3.08163	-0.454444	Frmd4b	not expressed
1421973_PM_at	BE534815	Mm.88367	glial cell line derived neurotrophic factor family receptor alpha 1	Gfra1	2.95748	2.45096	2.35149	2.52357	3.08381	2.60541	2.63166	2.78945	2.77758	2.57087	-0.20671
1450440_PM_at	BE534815	Mm.88367	glial cell line derived neurotrophic factor family receptor alpha 1	Gfra1	2.63043	2.60287	2.43918	2.52176	3.50551	3.40196	3.27698	3.0634	3.31196	2.54856	-0.763404
1439015_PM_at	AV221299	Mm.88367	glial cell line derived neurotrophic factor family receptor alpha 1	Gfra1	5.14246	3.84847	4.25974	4.74079	6.79026	6.29926	6.14233	6.13395	6.34145	4.49787	-1.84358
1424374_PM_at	BC005577	Mm.333048	GTPase, IMAP family member 4	Gimap4	5.92375	7.09651	6.76299	5.5842	7.07775	7.25731	7.53056	8.04005	7.47642	6.34186	-1.13455
1424375_PM_s_at	BC005577	Mm.333048	GTPase, IMAP family member 4	Gimap4	6.90858	7.72444	7.01794	6.18391	8.19486	8.09086	8.56403	9.10877	8.48963	6.95872	-1.53091
1455279_PM_at	BG070552	Mm.389604	predicted gene 1060	Gm1060	5.22076	5.31465	5.06447	4.43592	7.62021	6.75213	6.79039	6.60146	6.94105	5.00895	-1.9321
1436491_PM_at	BB387637	Mm.440710	X-linked lymphocyte-regulated 5 pseudogene	Gm11346	3.37288	4.47208	4.22492	3.31342	3.74945	4.57112	5.21866	5.22643	4.69141	3.84582	-0.845589
1416188_PM_at	BC004651	Mm.287807	GM2 ganglioside activator protein	Gm2a	3.43384	3.67978	3.758	3.38176	4.68916	4.46573	4.44669	4.39099	4.49814	3.56335	-0.934798	Gm2a	No assignable profile
1448241_PM_at	BC004651	Mm.287807	GM2 ganglioside activator protein	Gm2a	6.80232	6.36399	6.95346	6.80051	7.41603	7.11633	7.45157	7.14596	7.28247	6.73007	-0.552399	Gm2a	No assignable profile
1441231_PM_at	BB233964	Mm.425674	Predicted gene 3626	Gm3626	5.94545	7.50664	7.95411	8.50742	7.97436	8.71318	9.06297	9.04254	8.69826	7.47841	-1.21986
1459243_PM_at	BB367706	Mm.425674	Predicted gene 3626	Gm3626	4.88776	5.90312	6.25589	6.60153	6.47926	7.29142	7.38338	7.1094	7.06587	5.91207	-1.15379
1446745_PM_at	BB490675	Mm.331285	predicted gene 5547	Gm5547	4.2648	4.00894	4.31914	4.13098	5.16874	4.3112	4.27191	4.35255	4.5261	4.18096	-0.345132
1428038_PM_at	BC028561	Mm.297004	predicted gene 568	Gm568	4.89061	5.38769	4.58815	4.53035	5.93789	5.59343	5.93038	5.72154	5.79581	4.8492	-0.946609
1431591_PM_s_at	AK019325	Mm.460266	predicted gene 9706 /// ISG15 ubiquitin-like modifier	Gm9706 /// Isg15	5.67264	5.18045	5.66714	4.59952	6.45262	6.32352	7.80297	6.38447	6.7409	5.27994	-1.46096
1418451_PM_at	BB522409	Mm.41737	guanine nucleotide binding protein (G protein), gamma 2	Gng2	4.66817	5.35394	4.19522	4.26416	7.71988	7.08776	7.07315	7.58819	7.36724	4.62037	-2.74687	Gng2	not expressed
1418452_PM_at	BB522409	Mm.41737	guanine nucleotide binding protein (G protein), gamma 2	Gng2	2.22323	2.65878	2.3283	2.30738	4.01477	3.66019	3.29105	3.36787	3.58347	2.37942	-1.20405	Gng2	not expressed
1428156_PM_at	AV021455	Mm.41737	guanine nucleotide binding protein (G protein), gamma 2	Gng2	3.27312	4.15593	3.99975	3.30683	6.63621	6.63779	6.93277	6.1956	6.60059	3.68391	-2.91668	Gng2	not expressed
1428157_PM_at	AV021455	Mm.41737	guanine nucleotide binding protein (G protein), gamma 2	Gng2	1.9763	3.04607	2.67262	2.61651	5.1385	5.66383	5.46246	4.95229	5.30427	2.57788	-2.72639	Gng2	not expressed
1439141_PM_at	BG145550	Mm.37405	G protein-coupled receptor 18	Gpr18	4.0298	4.30723	4.19838	3.41787	4.30359	3.89271	4.82169	5.09077	4.52719	3.98832	-0.538869	Gpr18	not expressed
1437356_PM_at	BM242490	Mm.265618	G protein-coupled receptor 183	Gpr183	4.57518	5.28603	4.13829	3.66405	6.41127	5.72659	6.35466	6.9717	6.36606	4.41589	-1.95017
1457691_PM_at	BB525541	Mm.265618	G protein-coupled receptor 183	Gpr183	4.11822	3.82197	3.27762	3.4598	5.09539	4.70192	5.00646	5.42307	5.05671	3.6694	-1.38731
1428736_PM_at	AV259880	Mm.24356	GRAM domain containing 3	Gramd3	7.71056	8.77248	7.88713	8.28299	8.92501	9.07422	9.53962	9.71458	9.31336	8.16329	-1.15006
1428737_PM_s_at	AV259880	Mm.24356	GRAM domain containing 3	Gramd3	5.14523	5.90637	5.65812	5.58818	6.82899	6.75348	7.28342	7.2529	7.0297	5.57448	-1.45522
1436932_PM_at	AV231424	Mm.331972	grainyhead-like 3 (Drosophila)	Grhl3	2.89314	2.46531	2.47016	2.58215	2.86403	2.49115	2.56495	2.70618	2.65658	2.60269	-0.0538895
1454270_PM_at	AK021365	Mm.160040	galectin-related inter-fiber protein	Grifin	3.77845	3.43255	3.25389	3.6864	3.34238	3.38232	3.30085	3.32881	3.33859	3.53782	0.199233
1448194_PM_a_at	NM_023123	Mm.14802	H19 fetal liver mRNA	H19	3.17925	3.1797	3.38266	3.14005	3.34422	2.71886	2.79413	3.26796	3.03129	3.22041	0.189122
1451229_PM_at	BC016208	Mm.206218	histone deacetylase 11	Hdac11	3.76936	4.24056	3.78668	3.91853	5.1706	5.11814	5.26796	5.29144	5.21204	3.92878	-1.28325
1454803_PM_a_at	BB183559	Mm.206218	histone deacetylase 11	Hdac11	3.21055	3.26422	2.93101	3.41437	4.17553	4.04472	4.47887	3.9906	4.17243	3.20504	-0.967392
1436758_PM_at	AI661423	Mm.318567	histone deacetylase 4	Hdac4	6.08018	5.26922	5.57964	5.71721	5.85912	5.42362	5.60458	5.73907	5.6566	5.66156	0.00496675	Hdac4	repressed_p2n
1447566_PM_at	AI837378	Mm.318567	histone deacetylase 4	Hdac4	3.59192	3.49504	3.62964	3.3721	3.54415	3.44822	3.55266	3.21578	3.4402	3.52218	0.0819725	Hdac4	repressed_p2n
1454693_PM_at	BQ176116	Mm.318567	histone deacetylase 4	Hdac4	5.71671	4.97656	5.71692	4.76559	5.20728	5.13105	5.48332	5.33306	5.28868	5.29394	0.0052685	Hdac4	repressed_p2n
1449038_PM_at	NM_008288	Mm.28328	hydroxysteroid 11-beta dehydrogenase 1	Hsd11b1	8.72853	9.04007	8.63477	8.54336	9.89707	9.92333	10.0485	10.4483	10.0793	8.73668	-1.34261	Hsd11b1	repressed_ppn
1424032_PM_at	BC021548	Mm.28804	hydrogen voltage-gated channel 1	Hvcn1	6.17029	5.60815	5.79883	5.55411	6.56037	6.11334	6.28508	6.03318	6.24799	5.78284	-0.465151
1426597_PM_s_at	BG066466	Mm.30464	intermediate filament family orphan 2	Iffo2	4.60616	4.25513	4.13177	3.7628	4.50561	4.62349	4.89258	4.35585	4.59438	4.18897	-0.405414	Iffo2	repressed_ffn
1435455_PM_at	BQ031259	Mm.30464	intermediate filament family orphan 2	Iffo2	4.20298	3.78012	3.78304	3.60047	4.44662	4.38214	4.45009	4.62561	4.47612	3.84165	-0.634461	Iffo2	repressed_ffn
1426278_PM_at	AY090098	Mm.271275	interferon, alpha-inducible protein 27 like 2A	Ifi27l2a	7.6143	8.13967	8.22174	6.90801	8.3541	8.60777	10.6098	9.29719	9.21722	7.72093	-1.49629
1450783_PM_at	NM_008331	Mm.439751	interferon-induced protein with tetratricopeptide repeats 1	Ifit1	3.76191	4.13133	4.96253	3.02302	5.96896	5.53395	8.09385	7.14605	6.68571	3.9697	-2.71601
1426565_PM_at	BE980124	Mm.275742	insulin-like growth factor I receptor	Igf1r	5.40502	5.31767	5.80962	5.51035	4.69467	4.58831	5.17829	4.49284	4.73853	5.51066	0.772134	Igf1r	enhanced_nff
1452108_PM_at	BE980124	Mm.275742	insulin-like growth factor I receptor	Igf1r	2.60306	2.81456	2.99277	3.09106	2.88802	2.71307	2.91848	2.68034	2.79998	2.87536	0.0753855	Igf1r	enhanced_nff
1428967_PM_at	BB446952	Mm.275742	insulin-like growth factor I receptor	Igf1r	6.89331	7.47311	7.46741	7.37672	6.05122	6.74383	6.7712	6.55362	6.52997	7.30264	0.77267	Igf1r	enhanced_nff
1446303_PM_at	AV374369	Mm.275742	insulin-like growth factor I receptor	Igf1r	3.45845	3.64462	3.9428	4.59859	3.08936	3.90969	4.07798	3.54967	3.65668	3.91112	0.254442	Igf1r	enhanced_nff
1452982_PM_at	BB446952	Mm.275742	insulin-like growth factor I receptor	Igf1r	6.87123	7.31889	7.19378	7.22021	6.20509	6.32643	6.65653	6.37713	6.39129	7.15103	0.759736	Igf1r	enhanced_nff
1424305_PM_at	BC006026	Mm.1192	immunoglobulin joining chain	Igj	3.96844	5.57525	4.53309	4.97854	3.92875	4.47172	6.55023	5.62647	5.14429	4.76383	-0.380462
1419042_PM_at	BM239828	Mm.261140	interferon inducible GTPase 1	Iigp1	3.00807	3.15356	3.45312	2.9615	5.07631	4.55464	6.60508	5.99941	5.55886	3.14406	-2.4148
1419043_PM_a_at	BM239828	Mm.261140	interferon inducible GTPase 1	Iigp1	3.39037	3.48869	4.23104	3.8338	5.66076	5.35249	7.4127	6.59011	6.25401	3.73597	-2.51804
1418166_PM_at	NM_008353	Mm.731	interleukin 12 receptor, beta 1	Il12rb1	6.1659	6.08448	5.83918	5.46722	6.11182	6.33409	6.1712	6.22739	6.21113	5.8892	-0.32193	Il12rb1	No assignable profile
1419671_PM_a_at	NM_134159	Mm.213397	interleukin 17 receptor C	Il17rc	3.87886	3.71482	3.67888	4.00924	4.21107	4.00347	3.58874	3.99181	3.94877	3.82045	-0.128323
1457471_PM_at	BB075652	Mm.213397	interleukin 17 receptor C	Il17rc	2.24635	2.20699	2.22106	2.15216	2.20227	2.22845	2.19489	2.32723	2.23821	2.20664	-0.0315698
1426566_PM_s_at	BG973910	Mm.131781	interleukin 17 receptor E	Il17re	6.63473	6.07805	6.13699	6.55923	5.23702	6.01568	6.11879	5.78543	5.78923	6.35225	0.563018
1452109_PM_at	BG973910	Mm.131781	interleukin 17 receptor E	Il17re	5.50731	4.97232	5.06881	5.28657	4.85827	5.2902	4.83558	5.10322	5.02182	5.20875	0.186932
1439357_PM_at	BB291414	Mm.131781	interleukin 17 receptor E	Il17re	3.15998	3.42145	3.7052	4.13704	3.19679	3.29513	3.94515	3.7292	3.54157	3.60592	0.0643512
1421628_PM_at	NM_008365	Mm.253664	interleukin 18 receptor 1	Il18r1	2.68674	3.20785	3.19707	2.93817	4.74303	5.47609	6.6123	6.57218	5.8509	3.00746	-2.84344
1421291_PM_at	NM_010553	Mm.20466	interleukin 18 receptor accessory protein	Il18rap	2.58461	2.97801	2.90232	2.90103	3.12296	2.9124	2.77168	3.33035	3.03434	2.84149	-0.192851
1456545_PM_at	AV247387	Mm.20466	interleukin 18 receptor accessory protein	Il18rap	3.05891	2.86305	3.2232	2.91435	3.16405	3.62152	3.50086	3.19227	3.36968	3.01488	-0.354796
1420691_PM_at	AF054581	Mm.915	interleukin 2 receptor, alpha chain	Il2ra	2.76023	3.18994	3.0134	2.83684	6.9075	6.96429	6.56599	7.19423	6.908	2.9501	-3.9579	Il2ra	not expressed
1420692_PM_at	AF054581	Mm.915	interleukin 2 receptor, alpha chain	Il2ra	2.71195	3.67388	2.63736	2.98558	8.86373	8.19399	8.26914	8.64505	8.49298	3.00219	-5.49078	Il2ra	not expressed
1418301_PM_at	NM_016851	Mm.273695	interferon regulatory factor 6	Irf6	5.83889	5.50601	5.66751	5.39801	5.96738	6.15001	6.3859	6.52622	6.25738	5.60261	-0.654771
1420860_PM_at	NM_133721	Mm.335520	integrin alpha 9	Itga9	2.95417	2.74489	2.71496	2.9953	3.44361	3.28494	3.12073	3.04628	3.22389	2.85233	-0.371561	Itga9	not expressed
1450029_PM_s_at	NM_133721	Mm.335520	integrin alpha 9	Itga9	2.9718	2.87465	3.09598	2.72462	5.1659	4.82237	4.31678	5.17015	4.8688	2.91676	-1.95204	Itga9	not expressed
1460285_PM_at	NM_133721	Mm.335520	integrin alpha 9	Itga9	3.44739	3.73901	3.42316	3.26005	6.06897	5.7652	5.22979	5.20944	5.56835	3.4674	-2.10095	Itga9	not expressed
1418741_PM_at	NM_013566	Mm.58	integrin beta 7	Itgb7	5.64014	6.34135	5.61822	4.87085	6.51139	6.56835	7.31987	7.4559	6.96388	5.61764	-1.34624
1417409_PM_at	NM_010591	Mm.275071	Jun oncogene	Jun	4.78504	5.26307	5.37477	10.0209	4.18827	5.85505	4.00614	3.98511	4.50864	6.36096	1.85232	Jun	not expressed
1448694_PM_at	NM_010591	Mm.275071	Jun oncogene	Jun	4.07451	4.26901	4.33533	8.99	4.01647	4.52569	4.08118	4.13477	4.18953	5.41721	1.22768	Jun	not expressed
1418544_PM_at	AF300870	Mm.315292	Kv channel interacting protein 3, calsenilin	Kcnip3	4.32974	3.81173	4.06879	3.83166	3.88083	3.85622	3.65075	3.89625	3.82102	4.01048	0.189466	Kcnip3	not expressed
1449129_PM_a_at	AF300870	Mm.315292	Kv channel interacting protein 3, calsenilin	Kcnip3	3.19006	2.95386	3.09227	3.17789	3.1745	3.53792	3.16173	3.43755	3.32792	3.10352	-0.224402	Kcnip3	not expressed
1440355_PM_at	BF454057	Mm.271572	potassium channel tetramerisation domain containing 12b	Kctd12b	3.13821	3.63655	3.02084	3.17081	2.77052	3.40986	3.76882	3.50912	3.36458	3.2416	-0.122975
1442368_PM_at	BB667457	Mm.271572	potassium channel tetramerisation domain containing 12b	Kctd12b	2.62966	2.66553	2.41265	2.88249	2.55235	3.44337	3.17936	2.85038	3.00636	2.64758	-0.358782
1423994_PM_at	BQ175246	Mm.402393	kinesin family member 1B	Kif1b	5.85275	6.49107	6.53839	6.2866	7.17481	7.10414	7.53789	7.80963	7.40662	6.2922	-1.11442
1423995_PM_at	BQ175246	Mm.402393	kinesin family member 1B	Kif1b	5.31419	5.14436	5.22832	5.14311	5.82802	5.77799	5.88875	6.323	5.95444	5.2075	-0.746944
1425270_PM_at	BE199508	Mm.402393	kinesin family member 1B	Kif1b	4.54998	5.4927	5.69919	4.93336	5.93178	6.22677	6.50442	6.21806	6.22026	5.16881	-1.05145
1451200_PM_at	BQ175246	Mm.402393	kinesin family member 1B	Kif1b	5.98129	6.791	6.72149	6.00697	7.24654	7.50532	7.69207	7.58943	7.50834	6.37519	-1.13315
1451642_PM_at	BE199508	Mm.402393	kinesin family member 1B	Kif1b	3.33719	3.33602	3.48965	3.26607	3.92591	4.22499	4.15763	4.52225	4.2077	3.35723	-0.850469
1451762_PM_a_at	AB023656	Mm.402393	kinesin family member 1B	Kif1b	3.12724	3.39762	3.86227	3.8	3.30005	3.49265	3.03687	3.59041	3.355	3.54678	0.191787
1455182_PM_at	AV104668	Mm.402393	kinesin family member 1B	Kif1b	5.14591	5.42807	5.26825	5.33415	5.73344	6.17169	5.99387	6.17894	6.01949	5.2941	-0.725388
1422227_PM_at	NM_010636	Mm.458816	Kruppel-like factor 12	Klf12	2.52183	2.85198	2.63034	2.6363	3.13178	2.95429	2.7325	2.85666	2.9188	2.66011	-0.258695	Klf12	not expressed
1439846_PM_at	BM249597	Mm.458816	Kruppel-like factor 12	Klf12	3.71018	4.1597	3.81762	4.06944	3.90777	3.816	3.70415	4.1094	3.88433	3.93924	0.0549035	Klf12	not expressed
1439847_PM_s_at	BM249597	Mm.458816	Kruppel-like factor 12	Klf12	2.09241	3.05984	2.85345	2.86826	2.3174	2.43022	2.7722	2.39464	2.47861	2.71849	0.239878	Klf12	not expressed
1441040_PM_at	BG229265	Mm.458816	Kruppel-like factor 12	Klf12	2.83646	2.65772	2.51948	2.42348	2.4069	2.4248	2.41595	2.37396	2.4054	2.60928	0.203881	Klf12	not expressed
1455521_PM_at	BB753447	Mm.458816	Kruppel-like factor 12	Klf12	2.67028	2.57377	3.58071	2.80819	2.93962	2.862	2.64931	2.64062	2.77288	2.90824	0.135352	Klf12	not expressed
1439078_PM_at	BB037068	Mm.132583	kelch-like 4 (Drosophila)	Klhl4	3.99601	4.97668	3.81086	4.2122	5.90527	6.05296	5.80375	6.62439	6.09659	4.24894	-1.84766
1445318_PM_at	BM251136	Mm.132583	kelch-like 4 (Drosophila)	Klhl4	2.63843	2.54225	2.48446	2.5869	2.68812	4.10916	3.52386	3.93448	3.5639	2.56301	-1.00089
1418998_PM_at	NM_133809	Mm.27217	kynurenine 3-monooxygenase (kynurenine 3-hydroxylase)	Kmo	4.81621	4.66538	5.05343	4.65843	6.31778	6.41539	6.24746	6.25878	6.30985	4.79836	-1.51149
1417780_PM_at	BB006809	Mm.35511	LAG1 homolog, ceramide synthase 4	Lass4	6.45054	6.32413	5.78399	5.6966	5.46238	5.42337	5.73714	5.99362	5.65413	6.06381	0.409688
1417781_PM_at	BB006809	Mm.35511	LAG1 homolog, ceramide synthase 4	Lass4	4.92181	5.30166	4.8281	4.66643	4.71006	4.85146	4.91668	5.04357	4.88044	4.9295	0.0490575
1417782_PM_at	BB006809	Mm.35511	LAG1 homolog, ceramide synthase 4	Lass4	4.74186	4.96812	5.03055	4.97711	4.40413	4.31113	4.70928	4.58165	4.50155	4.92941	0.42786
1448550_PM_at	NM_008489	Mm.218846	lipopolysaccharide binding protein	Lbp	3.9622	3.90129	3.83653	3.97422	3.54209	4.12314	4.23214	3.72775	3.90628	3.91856	0.0122792	Lbp	not differentially expressed
1447520_PM_at	AW208574	Mm.218846	lipopolysaccharide binding protein	Lbp	3.28302	3.59198	2.95502	3.4616	3.46029	3.43078	3.40324	3.72723	3.50538	3.3229	-0.182481	Lbp	not differentially expressed
1448380_PM_at	NM_011150	Mm.3152	lectin, galactoside-binding, soluble, 3 binding protein	Lgals3bp	6.51372	6.54565	7.34125	6.33398	7.52074	7.23977	8.45743	7.80049	7.75461	6.68365	-1.07096
1420353_PM_at	NM_010735	Mm.87787	lymphotoxin A	Lta	3.73677	3.59183	3.75525	3.80911	5.10511	4.88444	5.15643	5.20944	5.08885	3.72324	-1.36561
1447945_PM_at	BI466869	Mm.439772	avian musculoaponeurotic fibrosarcoma (v-maf) AS42 oncogene homolog	Maf	3.53098	2.84871	2.751	2.98688	3.47603	2.89513	2.60129	3.04635	3.0047	3.02939	0.0246933	Maf	not expressed
1435828_PM_at	BM240693	Mm.439772	avian musculoaponeurotic fibrosarcoma (v-maf) AS42 oncogene homolog	Maf	1.89322	2.49618	2.80168	2.74953	2.40677	2.74753	2.4266	2.82518	2.60152	2.48515	-0.116368	Maf	not expressed
1437473_PM_at	AV284857	Mm.439772	avian musculoaponeurotic fibrosarcoma (v-maf) AS42 oncogene homolog	Maf	3.08961	3.60427	3.44827	3.525	4.21728	4.05451	4.38614	4.44389	4.27545	3.41679	-0.858667	Maf	not expressed
1444073_PM_at	AV352375	Mm.439772	avian musculoaponeurotic fibrosarcoma (v-maf) AS42 oncogene homolog	Maf	2.48285	2.59653	2.42441	3.18882	2.57598	2.77711	2.80671	3.15916	2.82974	2.67315	-0.156586	Maf	not expressed
1447849_PM_s_at	AV323441	Mm.439772	avian musculoaponeurotic fibrosarcoma (v-maf) AS42 oncogene homolog	Maf	2.35459	2.56336	2.52001	2.06275	3.72777	2.75993	2.75481	3.08795	3.08261	2.37518	-0.707434	Maf	not expressed
1456060_PM_at	AV284857	Mm.439772	avian musculoaponeurotic fibrosarcoma (v-maf) AS42 oncogene homolog	Maf	3.75242	4.38173	3.59305	4.68187	6.5945	6.82111	6.85758	7.25239	6.88139	4.10227	-2.77913	Maf	not expressed
1434054_PM_at	BB342453	Mm.268010	v-maf musculoaponeurotic fibrosarcoma oncogene family, protein G (avian)	Mafg	5.20716	4.70673	4.93824	4.25989	5.15922	5.26606	5.28227	5.13049	5.20951	4.778	-0.431505
1448916_PM_at	BC002092	Mm.268010	v-maf musculoaponeurotic fibrosarcoma oncogene family, protein G (avian)	Mafg	5.22988	5.25753	5.4391	5.88476	5.90117	5.80346	5.66165	5.37963	5.68648	5.45282	-0.233659
1419208_PM_at	NM_007746	Mm.3275	mitogen-activated protein kinase kinase kinase 8	Map3k8	3.36293	3.29361	3.79746	4.58472	6.01337	6.00822	6.33629	6.27151	6.15735	3.75968	-2.39767
1421027_PM_a_at	AI595932	Mm.24001	myocyte enhancer factor 2C	Mef2c	2.99998	2.79283	2.47162	2.98327	4.57767	4.09969	4.11224	3.84651	4.15903	2.81192	-1.34711
1421028_PM_a_at	AI595932	Mm.24001	myocyte enhancer factor 2C	Mef2c	3.02131	3.88744	3.6385	3.90423	3.75123	3.53911	3.67014	3.7974	3.68947	3.61287	-0.0766005
1424852_PM_at	BB280300	Mm.24001	myocyte enhancer factor 2C	Mef2c	3.684	3.60753	3.75431	3.13373	3.72588	3.58892	3.89668	4.265	3.86912	3.54489	-0.324226
1451506_PM_at	BB280300	Mm.24001	myocyte enhancer factor 2C	Mef2c	2.99456	2.88914	2.77694	3.48254	3.82253	3.76027	3.57319	3.79806	3.73851	3.03579	-0.702717
1451507_PM_at	BB280300	Mm.24001	myocyte enhancer factor 2C	Mef2c	2.60084	2.65873	3.23338	2.58738	3.12545	3.13731	2.80157	2.95832	3.00566	2.77008	-0.235579
1416236_PM_a_at	BC015076	Mm.33240	myelin protein zero-like 2	Mpzl2	3.01917	3.38396	3.35679	3.09232	2.82898	2.57066	2.67333	2.54879	2.65544	3.21306	0.557623
1416237_PM_at	BC015076	Mm.33240	myelin protein zero-like 2	Mpzl2	2.80947	2.69175	2.61522	2.76479	2.45691	2.3533	2.78768	2.71062	2.57713	2.72031	0.143179
1448265_PM_x_at	BC015076	Mm.33240	myelin protein zero-like 2	Mpzl2	2.36749	2.02306	2.53648	2.45313	2.09243	2.2174	2.18296	1.94707	2.10996	2.34504	0.235075
1421618_PM_at	NM_008660	Mm.42019	myosin IF	Myo1f	3.37724	3.82238	3.70186	3.52771	3.98712	4.12365	3.99488	4.03008	4.03393	3.6073	-0.426634	Myo1f	repressed_p2n
1429524_PM_at	AK021181	Mm.42019	myosin IF	Myo1f	4.77831	4.33	5.27749	4.60528	4.7601	5.16198	5.66051	5.3449	5.23188	4.74777	-0.484104	Myo1f	repressed_p2n
1429525_PM_s_at	AK021181	Mm.42019	myosin IF	Myo1f	5.04629	4.67059	4.91875	4.52061	4.68268	5.27765	5.40938	5.20458	5.14357	4.78906	-0.35451	Myo1f	repressed_p2n
1420760_PM_s_at	NM_008681	Mm.30837	N-myc downstream regulated gene 1	Ndrg1	6.53994	6.33901	6.19458	6.11661	7.07234	6.72053	6.70328	7.01214	6.87707	6.29753	-0.579538	Ndrg1	No assignable profile
1423413_PM_at	AI987929	Mm.30837	N-myc downstream regulated gene 1	Ndrg1	4.18585	3.35427	3.13172	2.9953	4.20244	4.10782	3.03522	3.76169	3.77679	3.41678	-0.360009	Ndrg1	No assignable profile
1450976_PM_at	AI987929	Mm.30837	N-myc downstream regulated gene 1	Ndrg1	5.03376	4.64514	4.55168	4.64939	5.25257	4.84172	4.84127	5.16132	5.02422	4.71999	-0.304228	Ndrg1	No assignable profile
1450977_PM_s_at	AI987929	Mm.30837	N-myc downstream regulated gene 1	Ndrg1	4.58624	3.97962	4.13848	3.94832	4.41937	3.7151	4.36862	4.45342	4.23913	4.16317	-0.0759602	Ndrg1	No assignable profile
1456174_PM_x_at	AV309418	Mm.30837	N-myc downstream regulated gene 1	Ndrg1	6.71	6.26617	6.01946	5.96508	6.81158	6.45456	6.59835	6.79409	6.66464	6.24018	-0.424469	Ndrg1	No assignable profile
1421036_PM_at	BG070037	Mm.2380	neuronal PAS domain protein 2	Npas2	3.24983	3.53118	3.14167	3.52954	3.84436	3.33561	3.64534	3.53535	3.59017	3.36305	-0.227114	Npas2	not expressed
1421037_PM_at	BG070037	Mm.2380	neuronal PAS domain protein 2	Npas2	3.85004	3.98062	3.54185	2.84798	5.03581	4.60717	4.34884	4.66303	4.66371	3.55512	-1.10859	Npas2	not expressed
1426464_PM_at	W13191	Mm.390397	nuclear receptor subfamily 1, group D, member 1	Nr1d1	3.5911	3.70347	3.48333	3.8752	3.98275	4.20359	3.64979	3.68599	3.88053	3.66328	-0.217253
1424775_PM_at	BC018470	Mm.14301	2'-5' oligoadenylate synthetase 1A	Oas1a	4.70978	5.03761	5.14479	4.41752	5.21107	5.57667	7.14929	6.41533	6.08809	4.82743	-1.26066
1425374_PM_at	AB067534	Mm.204887	2'-5' oligoadenylate synthetase 3	Oas3	2.68576	2.74837	2.83721	2.89752	3.08767	2.91567	4.28907	3.05011	3.33563	2.79222	-0.543413
1417148_PM_at	NM_008809	Mm.4146	platelet derived growth factor receptor, beta polypeptide	Pdgfrb	3.95822	3.7098	3.8336	3.56724	3.6559	3.63796	3.6691	3.68073	3.66092	3.76721	0.106293
1436970_PM_a_at	AA499047	Mm.4146	platelet derived growth factor receptor, beta polypeptide	Pdgfrb	5.00816	4.3717	4.18835	4.1962	3.29715	2.76835	3.08009	3.13622	3.07045	4.4411	1.37065
1417928_PM_at	NM_019417	Mm.21830	PDZ and LIM domain 4	Pdlim4	5.52246	4.15467	4.36664	4.19468	5.37155	3.22056	3.6703	3.69911	3.99038	4.55961	0.569233
1421800_PM_at	NM_011080	Mm.443876	per-hexamer repeat gene 1	Phxr1	6.63521	7.69991	7.46903	8.97199	7.80137	8.13044	8.3398	8.55919	8.2077	7.69403	-0.513665
1449374_PM_at	BC013525	Mm.8543	pipecolic acid oxidase	Pipox	3.73984	4.34621	4.11762	4.50212	4.45592	5.26607	5.16765	5.01061	4.97506	4.17645	-0.798617
1425760_PM_a_at	AF006467	Mm.1860	phosphatidylinositol transfer protein, membrane-associated 1	Pitpnm1	6.07097	6.16847	5.65546	5.61799	6.39741	6.79978	6.75997	7.0716	6.75719	5.87822	-0.878972
1437724_PM_x_at	BB206460	Mm.1860	phosphatidylinositol transfer protein, membrane-associated 1	Pitpnm1	8.73511	8.75003	8.67548	8.35268	9.3702	9.71957	9.93241	10.0379	9.76502	8.62832	-1.1367
1438854_PM_x_at	BB095454	Mm.1860	phosphatidylinositol transfer protein, membrane-associated 1	Pitpnm1	4.22831	4.20011	3.88568	3.99146	4.33058	4.46113	4.70915	4.80538	4.57656	4.07639	-0.500173
1438974_PM_x_at	BB207105	Mm.1860	phosphatidylinositol transfer protein, membrane-associated 1	Pitpnm1	5.73624	5.92291	5.70628	5.28395	6.24174	6.59352	6.74405	6.86827	6.6119	5.66234	-0.949552
1417965_PM_at	NM_133942	Mm.323554	pleckstrin homology domain containing, family A (phosphoinositide binding specific) member 1	Plekha1	4.47808	5.32411	4.48835	4.49589	6.20467	6.19448	6.24265	6.45705	6.27471	4.69661	-1.5781
1443111_PM_at	BB277078	Mm.323554	pleckstrin homology domain containing, family A (phosphoinositide binding specific) member 1	Plekha1	2.18069	2.28665	2.31579	2.32021	2.22335	2.75132	2.82706	2.87319	2.66873	2.27583	-0.392897
1457491_PM_at	BM238642	Mm.323554	Pleckstrin homology domain containing, family A (phosphoinositide binding specific) member 1	Plekha1	2.38679	2.27379	1.91167	2.07902	2.21804	2.19037	2.87281	2.31137	2.39815	2.16282	-0.235331
1458884_PM_at	BB475301	Mm.323554	Pleckstrin homology domain containing, family A (phosphoinositide binding specific) member 1	Plekha1	3.13115	3.13107	3.36221	3.15145	3.33423	4.05385	3.4244	3.3489	3.54035	3.19397	-0.346374
1424671_PM_at	BC002120	Mm.333798	pleckstrin homology domain containing, family F (with FYVE domain) member 1	Plekhf1	6.51154	6.24869	6.35028	5.97995	6.73233	6.85733	6.78204	6.94508	6.82919	6.27262	-0.556578	Plekhf1	not differentially expressed
1417128_PM_at	NM_023320	Mm.458147	pleckstrin homology domain containing, family O member 1	Plekho1	5.5594	5.56799	5.71593	5.85734	5.5144	5.73053	5.48863	5.60909	5.58566	5.67516	0.0895027	Plekho1	not expressed
1428381_PM_a_at	BG868450	Mm.213943	pancreatic progenitor cell differentiation and proliferation factor homolog (zebrafish)RIKEN cDNA 2700038C09 gene	Ppdpf	9.87303	9.5897	9.50361	9.53561	10.04	9.71816	9.72117	9.89257	9.84296	9.62549	-0.217477
1430148_PM_at	BM241400	Mm.123866	RAB19, member RAS oncogene family	Rab19	7.43968	7.77078	7.76967	7.48821	7.45105	7.44208	7.50538	7.61315	7.50292	7.61708	0.114167	Rab19	not expressed
1421622_PM_a_at	NM_019688	Mm.196153	Rap guanine nucleotide exchange factor (GEF) 4	Rapgef4	2.2562	2.56966	2.49198	2.22247	2.64018	2.68333	2.54546	2.64764	2.62915	2.38508	-0.244075	Rapgef4	not expressed
1425518_PM_at	AK004874	Mm.196153	Rap guanine nucleotide exchange factor (GEF) 4	Rapgef4	3.91405	4.13537	4.05231	4.16854	4.43519	4.52467	4.83797	4.59659	4.5986	4.06757	-0.531038	Rapgef4	not expressed
1415850_PM_at	NM_009025	Mm.18517	RAS p21 protein activator 3	Rasa3	6.95426	7.13062	7.39283	6.91953	7.55948	7.98698	8.21443	7.71446	7.86884	7.09931	-0.769527	Rasa3	No assignable profile
1417333_PM_at	NM_133914	Mm.290655	RAS p21 protein activator 4	Rasa4	4.03476	3.92106	4.28149	4.28073	3.85263	3.74569	4.18726	4.17691	3.99062	4.12951	0.13889	Rasa4	not expressed
1441458_PM_at	AV243180	Mm.290655	RAS p21 protein activator 4	Rasa4	2.7992	2.7716	3.12334	3.19886	2.8101	3.16244	3.23525	3.10708	3.07872	2.97325	-0.105466	Rasa4	not expressed
1443715_PM_at	AW457420	Mm.38269	RNA binding motif protein 24	Rbm24	3.06292	3.14869	3.00511	3.57038	3.2232	4.84124	4.83199	4.69396	4.3976	3.19678	-1.20082
1454752_PM_at	AV307961	Mm.38269	RNA binding motif protein 24	Rbm24	5.54623	5.89715	6.18553	5.84682	8.64583	9.00135	9.15169	9.06494	8.96595	5.86893	-3.09702
1456180_PM_at	AV333298	Mm.38269	RNA binding motif protein 24	Rbm24	3.94532	4.66085	5.14625	4.46465	6.57979	7.42436	7.4156	7.13596	7.13893	4.55427	-2.58466
1456491_PM_at	BE988930	Mm.38269	RNA binding motif protein 24	Rbm24	2.48139	2.80404	2.51245	2.59845	3.79192	3.92146	3.67285	3.39282	3.69476	2.59908	-1.09568
1458624_PM_at	AW125876	Mm.38269	RNA binding motif protein 24	Rbm24	2.92737	3.46517	3.51837	4.21035	5.57146	6.66851	6.46788	6.14669	6.21364	3.53032	-2.68332
1418535_PM_at	NM_016846	Mm.245270	ral guanine nucleotide dissociation stimulator,-like 1	Rgl1	3.37262	3.38141	3.40183	3.80746	3.46681	3.69301	3.24341	3.82992	3.55829	3.49083	-0.067463	Rgl1	repressed_fpn
1449124_PM_at	NM_016846	Mm.245270	ral guanine nucleotide dissociation stimulator,-like 1	Rgl1	4.25977	3.74508	3.70096	3.51521	4.26619	3.99726	4.44419	4.78878	4.37411	3.80525	-0.568851	Rgl1	repressed_fpn
1426603_PM_at	BF714880	Mm.259254	ribonuclease L (2', 5'-oligoisoadenylate synthetase-dependent)	Rnasel	6.42751	7.08003	7.07537	6.93313	7.11545	7.23203	6.85504	6.89481	7.02433	6.87901	-0.14532
1426604_PM_at	BF714880	Mm.259254	ribonuclease L (2', 5'-oligoisoadenylate synthetase-dependent)	Rnasel	6.81586	8.22836	8.64441	7.66654	7.99022	8.24474	8.20952	7.98712	8.1079	7.83879	-0.269112
1446458_PM_at	BB551645	Mm.259254	ribonuclease L (2', 5'-oligoisoadenylate synthetase-dependent)	Rnasel	2.38001	2.94455	3.26768	3.08491	3.02708	3.40796	3.10416	2.79472	3.08348	2.91929	-0.164192
1440912_PM_at	AW909470	Mm.105324	ring finger protein 39	Rnf39	2.86054	2.73974	2.72484	2.99515	2.73542	2.63892	3.06429	2.78451	2.80579	2.83007	0.0242835
1441793_PM_at	BB824091	Mm.105324	Ring finger protein 39	Rnf39	2.94867	3.12524	3.14961	3.83726	3.81924	4.64312	5.42646	5.41707	4.82647	3.26519	-1.56128
1420583_PM_a_at	NM_013646	Mm.427266	RAR-related orphan receptor alpha	Rora	3.33553	3.7549	3.58278	4.03693	3.74365	3.83208	3.78127	3.58482	3.73545	3.67753	-0.057924
1424034_PM_at	BI660199	Mm.427266	RAR-related orphan receptor alpha	Rora	4.13925	4.68126	4.92439	4.8937	4.70709	5.28401	4.45573	4.80376	4.81265	4.65965	-0.153
1424035_PM_at	BI660199	Mm.427266	RAR-related orphan receptor alpha	Rora	2.06922	2.57652	2.5476	2.47792	2.28857	2.18246	2.85234	2.56501	2.47209	2.41782	-0.0542768
1436325_PM_at	BB306272	Mm.427266	RAR-related orphan receptor alpha	Rora	3.05342	3.60635	3.4328	3.02505	3.399	3.62068	3.83246	3.29525	3.53685	3.2794	-0.257445
1436326_PM_at	BB306272	Mm.427266	RAR-related orphan receptor alpha	Rora	3.37244	3.99967	4.23267	4.21304	3.8568	4.53445	4.34997	4.08008	4.20532	3.95445	-0.25087
1441085_PM_at	AW494655	Mm.427266	RAR-related orphan receptor alpha	Rora	2.49502	2.50275	2.46373	2.78697	2.84649	2.62514	2.80284	2.60035	2.71871	2.56212	-0.156589
1458129_PM_at	BB559501	Mm.427266	RAR-related orphan receptor alpha	Rora	3.28413	3.42884	3.20212	3.69029	3.40156	3.92707	3.27938	3.35409	3.49053	3.40134	-0.0891818
1416896_PM_at	NM_009097	Mm.301827	ribosomal protein S6 kinase polypeptide 1	Rps6ka1	7.17758	6.98043	7.20748	6.86257	7.69391	7.36252	7.7727	7.659	7.62203	7.05701	-0.565021
1421008_PM_at	BB741897	Mm.24045	radical S-adenosyl methionine domain containing 2	Rsad2	4.03019	3.64786	4.26323	4.24296	4.44649	4.42038	5.14177	4.72429	4.68323	4.04606	-0.637175	Rsad2	enhanced_nfp
1421009_PM_at	BB741897	Mm.24045	radical S-adenosyl methionine domain containing 2	Rsad2	2.55261	3.20679	3.8411	3.47013	4.20428	3.9652	5.94548	5.03586	4.7877	3.26766	-1.52005	Rsad2	enhanced_nfp
1436058_PM_at	BB132493	Mm.24045	radical S-adenosyl methionine domain containing 2	Rsad2	4.49558	4.73253	5.75887	4.75429	5.92125	5.70666	7.8247	6.70177	6.53859	4.93532	-1.60327	Rsad2	enhanced_nfp
1418580_PM_at	BC024872	Mm.475107	receptor transporter protein 4	Rtp4	6.95518	6.92141	7.93192	6.46471	8.17876	8.36239	9.9182	9.11445	8.89345	7.0683	-1.82515
1449143_PM_at	BC024872	Mm.475107	receptor transporter protein 4	Rtp4	2.86311	2.67484	2.76877	2.46533	3.00291	2.88505	3.92172	3.10591	3.2289	2.69301	-0.535883
1424704_PM_at	D14636	Mm.391013	runt related transcription factor 2	Runx2	2.77549	3.80814	3.40588	3.06809	4.97366	4.84623	5.55689	5.56245	5.23481	3.2644	-1.97041	Runx2	not expressed
1425389_PM_a_at	D14637	Mm.391013	runt related transcription factor 2	Runx2	2.15922	2.20699	1.97379	2.11973	1.93023	2.39309	2.15245	2.21755	2.17333	2.11494	-0.0583975	Runx2	not expressed
1426034_PM_a_at	AF005936	Mm.391013	runt related transcription factor 2	Runx2	3.1118	2.89442	2.89024	2.76993	3.24468	3.17937	2.93106	2.92094	3.06901	2.9166	-0.152415	Runx2	not expressed
1460351_PM_at	BC021916	Mm.280038	S100 calcium binding protein A11 (calgizzarin)	S100a11	8.51179	8.92489	8.4053	8.51158	8.70892	8.35345	8.40572	8.51708	8.49629	8.58839	0.0920982
1415943_PM_at	BI788645	Mm.2580	syndecan 1	Sdc1	3.57033	3.73569	3.62086	3.96351	3.44323	4.2958	5.04588	5.14754	4.48311	3.7226	-0.760513	Sdc1	not expressed
1415944_PM_at	BI788645	Mm.2580	syndecan 1	Sdc1	2.84473	2.75851	2.91769	3.15265	2.9864	3.10296	4.07911	3.54481	3.42832	2.91839	-0.509928	Sdc1	not expressed
1437279_PM_x_at	BB533095	Mm.2580	syndecan 1	Sdc1	2.86018	2.43735	2.77491	3.24095	2.35814	3.80829	5.37097	5.04442	4.14546	2.82835	-1.31711	Sdc1	not expressed
1448158_PM_at	BI788645	Mm.2580	syndecan 1	Sdc1	3.41138	3.00198	2.95648	3.33423	3.05803	3.09373	3.35831	3.22432	3.1836	3.17602	-0.00757925	Sdc1	not expressed
1417654_PM_at	BC005679	Mm.477724	syndecan 4	Sdc4	5.73579	6.1594	5.68074	5.99716	6.73607	7.41692	8.47251	8.46224	7.77194	5.89328	-1.87866
1448793_PM_a_at	BC005679	Mm.477724	syndecan 4	Sdc4	4.42853	5.06603	4.50076	4.88536	5.86031	6.75292	7.24649	7.86144	6.93029	4.72017	-2.21012
1416041_PM_at	NM_011361	Mm.28405	serum/glucocorticoid regulated kinase 1	Sgk1	7.11519	6.9691	6.90256	8.17909	7.94789	7.92263	8.18573	8.27502	8.08282	7.29148	-0.791335	Sgk1	enhanced_ffp
1426575_PM_at	BE629162	Mm.329810	sphingomyelin synthase 1	Sgms1	3.04998	2.71459	2.71087	2.65612	2.55536	2.57259	2.90175	2.87695	2.72666	2.78289	0.056227	Sgms1	No assignable profile
1426576_PM_at	BE629162	Mm.329810	sphingomyelin synthase 1	Sgms1	3.23527	2.81735	3.0745	2.82171	2.90882	2.66561	2.85537	3.30897	2.93469	2.98721	0.0525143	Sgms1	No assignable profile
1436499_PM_at	AW985925	Mm.329810	sphingomyelin synthase 1	Sgms1	3.78165	4.11182	4.4037	4.04486	4.10354	3.57953	4.10572	4.00952	3.94958	4.08551	0.13593	Sgms1	No assignable profile
1442079_PM_at	BM238389	Mm.329810	sphingomyelin synthase 1	Sgms1	4.61594	4.68239	4.56609	4.23869	3.92444	4.71864	4.33168	3.8525	4.20681	4.52578	0.318965	Sgms1	No assignable profile
1432103_PM_a_at	AK012114	Mm.736	SH3-domain GRB2-like 3	Sh3gl3	5.58674	4.82338	3.98557	3.67718	7.30822	6.21962	5.97767	5.21668	6.18055	4.51822	-1.66233
1423986_PM_a_at	BC010238	Mm.196533	shisa homolog 5 (Xenopus laevis)	Shisa5	8.79751	9.30185	9.22302	9.05418	9.81615	9.69126	9.97724	10.1462	9.9077	9.09414	-0.813563
1437503_PM_a_at	BB533076	Mm.196533	shisa homolog 5 (Xenopus laevis)	Shisa5	10.5605	10.7996	10.9138	10.7128	11.2758	11.3564	11.464	11.5704	11.4166	10.7467	-0.66993
1428595_PM_at	AK014544	Mm.271635	solute carrier family 6 (neurotransmitter transporter), member 19	Slc6a19	3.63959	4.17508	4.12635	3.63374	3.70312	5.48973	5.79502	5.61881	5.15167	3.89369	-1.25798
1455442_PM_at	BM119683	Mm.271635	solute carrier family 6 (neurotransmitter transporter), member 19	Slc6a19	6.37995	6.73873	6.70134	6.76603	6.5056	7.76884	7.83979	8.03913	7.53834	6.64651	-0.891828
1418612_PM_at	NM_011407	Mm.10948	schlafen 1	Slfn1	2.95799	3.13877	3.51745	2.86826	3.41856	2.97512	4.32474	3.53255	3.56274	3.12062	-0.442128	Slfn1	repressed_ppn
1447614_PM_at	BB134920	Mm.10948	schlafen 1	Slfn1	2.34864	2.43601	2.33718	2.21658	2.07247	2.12052	2.50214	2.34846	2.2609	2.3346	0.0737032	Slfn1	repressed_ppn
1424268_PM_at	BC004831	Mm.136586	spermine oxidase	Smox	6.97122	7.0399	6.47165	6.65051	6.76876	6.73389	6.98809	6.8838	6.84363	6.78332	-0.0603102	Smox	repressed_pff
1446509_PM_at	BB541614	Mm.136586	spermine oxidase	Smox	3.45694	4.11181	4.41641	4.09216	3.93492	4.56969	4.45218	4.77102	4.43195	4.01933	-0.412621	Smox	repressed_pff
1416635_PM_at	NM_020561	Mm.2379	sphingomyelin phosphodiesterase, acid-like 3A	Smpdl3a	7.19287	7.41637	6.72772	6.50874	6.82036	6.93899	6.963	6.6304	6.83818	6.96143	0.123241
1416576_PM_at	NM_007707	Mm.3468	suppressor of cytokine signaling 3	Socs3	5.2643	5.24584	4.91752	4.71138	7.10486	7.24968	7.62519	7.29969	7.31985	5.03476	-2.2851	Socs3	not differentially expressed
1455899_PM_x_at	BB241535	Mm.3468	suppressor of cytokine signaling 3	Socs3	7.43719	7.31226	7.25326	7.08612	9.81977	9.57878	9.87403	9.86604	9.78465	7.27221	-2.51245	Socs3	not differentially expressed
1456212_PM_x_at	BB831725	Mm.3468	suppressor of cytokine signaling 3	Socs3	7.46268	7.32744	7.23207	7.08693	9.68429	9.30537	9.57067	9.60797	9.54207	7.27728	-2.26479	Socs3	not differentially expressed
1420150_PM_at	AI596360	Mm.30	splA/ryanodine receptor domain and SOCS box containing 1	Spsb1	5.12448	5.19612	5.0476	5.00728	5.56463	5.25371	6.1706	6.71553	5.92612	5.09387	-0.832245	Spsb1	not expressed
1421474_PM_a_at	NM_029035	Mm.30	splA/ryanodine receptor domain and SOCS box containing 1	Spsb1	4.71364	4.29315	4.49458	4.13724	4.02324	4.05802	4.09016	4.30558	4.11925	4.40965	0.290401	Spsb1	not expressed
1428472_PM_at	AK003707	Mm.30	splA/ryanodine receptor domain and SOCS box containing 1	Spsb1	5.04397	5.12561	4.92277	4.95956	5.1567	5.21906	5.60279	6.09888	5.51936	5.01298	-0.506379	Spsb1	not expressed
1449752_PM_at	AI596360	Mm.30	SplA/ryanodine receptor domain and SOCS box containing 1	Spsb1	3.82339	3.1624	3.58369	3.43912	3.58568	3.62783	4.14883	4.45542	3.95444	3.50215	-0.452288	Spsb1	not expressed
1420927_PM_at	BG075800	Mm.149029	beta galactoside alpha 2,6 sialyltransferase 1	St6gal1	3.49799	3.42842	3.20625	3.21537	3.89406	3.90234	3.80349	3.81947	3.85484	3.33701	-0.517832
1420928_PM_at	BG075800	Mm.149029	beta galactoside alpha 2,6 sialyltransferase 1	St6gal1	8.4228	8.90248	8.67482	8.45078	10.294	10.4637	10.6784	10.7858	10.5555	8.61272	-1.94276
1443581_PM_at	BM120397	Mm.149029	Beta galactoside alpha 2,6 sialyltransferase 1	St6gal1	4.67015	5.46711	4.81656	5.14937	6.43249	6.63515	7.23866	7.37675	6.92076	5.0258	-1.89497
1448713_PM_at	NM_011487	Mm.1550	signal transducer and activator of transcription 4	Stat4	7.54165	7.79574	7.5782	7.58741	8.86923	8.67068	8.55682	8.93877	8.75887	7.62575	-1.13313
1449534_PM_at	NM_011517	Mm.297977	synaptonemal complex protein 3	Sycp3	2.57624	2.43378	2.19014	2.14524	2.34623	2.38796	2.16122	2.076	2.24285	2.33635	0.0934995
1435078_PM_at	BQ173895	Mm.22501	tetratricopeptide repeat, ankyrin repeat and coiled-coil containing 2	Tanc2	3.2114	3.18882	3.46565	3.33876	3.14096	3.50059	3.24864	3.16323	3.26335	3.30116	0.0378015
1436513_PM_at	BM208226	Mm.22501	tetratricopeptide repeat, ankyrin repeat and coiled-coil containing 2	Tanc2	3.4338	3.63603	3.81479	3.73552	3.26709	3.97277	3.83426	3.99451	3.76716	3.65503	-0.112125
1443123_PM_at	BB520952	Mm.22501	tetratricopeptide repeat, ankyrin repeat and coiled-coil containing 2	Tanc2	2.48573	2.27678	2.2341	2.66055	2.96755	2.45736	2.625	2.64811	2.6745	2.41429	-0.26021
1424810_PM_at	BC005776	Mm.293449	taspase, threonine aspartase 1	Tasp1	6.90802	7.27429	6.71077	6.72411	7.03331	7.1111	6.72438	6.90469	6.94337	6.9043	-0.0390723	Tasp1	No assignable profile
1451998_PM_at	BC024597	Mm.293449	taspase, threonine aspartase 1	Tasp1	6.33717	6.2614	6.0228	5.78778	6.59369	6.66868	6.46768	6.60942	6.58487	6.10229	-0.482583	Tasp1	No assignable profile
1422085_PM_at	BG069348	Mm.190649	T-box 19	Tbx19	2.86145	2.57241	2.53086	2.68103	2.9495	2.7371	2.29508	2.79331	2.69375	2.66144	-0.032306
1422086_PM_at	BG069348	Mm.190649	T-box 19	Tbx19	4.49636	3.94652	3.8132	3.70995	4.20572	4.41172	4.42608	4.38492	4.35711	3.99151	-0.365598
1422188_PM_s_at	NM_011558	Mm.211738	T-cell receptor gamma, variable 2 /// T-cell receptor gamma, variable 3	Tcrg-V2 /// Tcrg-V3	4.74082	6.57915	5.20684	5.0728	7.04264	6.39057	6.27688	5.6894	6.34987	5.3999	-0.949966
1422189_PM_x_at	NM_011558	Mm.246559	T-cell receptor gamma, variable 4	Tcrg-V4	3.84259	4.96687	3.86188	3.99524	5.3845	5.03796	5.05962	4.38577	4.96696	4.16664	-0.800319
1427802_PM_a_at	AA119055	Mm.246559	T-cell receptor gamma, variable 4	Tcrg-V4	2.69635	3.00398	2.69777	2.61784	3.27035	2.63592	2.26157	2.36818	2.63401	2.75398	0.119978
1450521_PM_a_at	NM_011558	Mm.246559	T-cell receptor gamma, variable 4	Tcrg-V4	4.58343	5.65418	4.2672	4.35644	5.80078	5.49879	5.18297	4.61926	5.27545	4.71531	-0.560139
1423989_PM_at	BC025567	Mm.239412	tectonin beta-propeller repeat containing 1	Tecpr1	9.5034	9.31883	9.39591	9.34218	9.44461	9.50411	9.71076	9.84539	9.62622	9.39008	-0.236137
1434175_PM_s_at	BB759101	Mm.239412	tectonin beta-propeller repeat containing 1	Tecpr1	8.69216	8.63762	8.64441	8.46931	8.41716	8.81083	8.85905	8.89518	8.74555	8.61087	-0.134681
1436679_PM_at	AI098030	Mm.239412	tectonin beta-propeller repeat containing 1	Tecpr1	3.6286	3.4417	4.03761	3.67513	3.74083	4.15658	4.35408	4.34558	4.14927	3.69576	-0.45351
1428780_PM_at	AK005036	Mm.3200	threonine aldolase 1	Tha1	3.93208	4.01793	3.93943	3.6025	3.97823	4.18372	4.23574	3.97323	4.09273	3.87299	-0.219744	Tha1	enhanced_nfp
1426721_PM_s_at	BB707122	Mm.246398	TCDD-inducible poly(ADP-ribose) polymerase	Tiparp	7.72966	8.8405	8.21584	9.05932	9.0124	9.2608	9.3881	9.66628	9.3319	8.46133	-0.870566
1452160_PM_at	BB707122	Mm.246398	TCDD-inducible poly(ADP-ribose) polymerase	Tiparp	7.62711	8.65429	8.16769	8.85492	8.66043	9.36327	9.2393	9.11932	9.09558	8.326	-0.76958
1452161_PM_at	BB707122	Mm.246398	TCDD-inducible poly(ADP-ribose) polymerase	Tiparp	6.85884	7.93447	7.50493	7.74879	7.91239	8.31132	8.40928	8.25996	8.22324	7.51176	-0.71148
1436244_PM_a_at	AU067681	Mm.38608	transducin-like enhancer of split 2, homolog of Drosophila E(spl)	Tle2	5.42565	6.5448	6.30891	6.42791	6.20407	7.26513	7.84392	7.55538	7.21713	6.17682	-1.04031
1448727_PM_at	NM_053254	Mm.206764	transducin-like enhancer of split 6, homolog of Drosophila E(spl)	Tle6	6.64445	7.16618	6.4168	6.62322	6.74197	7.3841	7.79331	7.70904	7.4071	6.71266	-0.694442	Tle6	enhanced_nfp
1427911_PM_at	AK012006	Mm.45995	transmembrane protein 173	Tmem173	5.80919	5.56532	5.51807	5.14647	6.8498	6.33331	6.31	6.33272	6.45646	5.50976	-0.946695
1447621_PM_s_at	AV300716	Mm.45995	transmembrane protein 173	Tmem173	5.23553	5.38026	5.05558	4.32856	6.49529	5.88084	5.82165	6.04875	6.06163	4.99998	-1.06165
1419607_PM_at	NM_013693	Mm.1293	tumor necrosis factor	Tnf	3.54824	3.65259	3.78141	4.35306	4.60328	4.43627	4.46068	4.43318	4.48335	3.83383	-0.649527
1417865_PM_at	AK004593	Mm.386774	tumor necrosis factor, alpha-induced protein 1 (endothelial)	Tnfaip1	4.08751	3.54613	4.14005	3.99234	5.11456	4.8289	5.07285	5.05384	5.01754	3.94151	-1.07603
1417866_PM_at	AK004593	Mm.386774	tumor necrosis factor, alpha-induced protein 1 (endothelial)	Tnfaip1	4.04231	3.92533	4.22875	3.68995	4.47319	4.39581	5.02417	4.97297	4.71653	3.97159	-0.744946
1448863_PM_a_at	AK004593	Mm.386774	tumor necrosis factor, alpha-induced protein 1 (endothelial)	Tnfaip1	4.2866	3.39691	4.57358	3.67844	4.8708	4.69307	4.94787	4.73087	4.81065	3.98388	-0.82677
1452948_PM_at	AK007540	Mm.34368	tumor necrosis factor, alpha-induced protein 8-like 2	Tnfaip8l2	6.89503	7.07504	6.60426	5.73367	7.24498	6.87662	7.35524	7.29597	7.1932	6.577	-0.616201
1422231_PM_a_at	AF329969	Mm.101198	tumor necrosis factor receptor superfamily, member 25	Tnfrsf25	2.93838	3.31753	3.05439	2.65022	2.82829	3.07445	3.03633	3.27796	3.05425	2.99013	-0.0641235
1423602_PM_at	BG064103	Mm.239514	TNF receptor-associated factor 1	Traf1	5.21585	4.95945	5.52476	5.19635	6.51304	6.52105	6.91141	6.79049	6.684	5.2241	-1.4599	Traf1	repressed_pff
1445452_PM_at	BB218245	Mm.239514	TNF receptor-associated factor 1	Traf1	4.5491	4.49463	5.15618	5.08994	6.48768	6.44127	7.3399	7.35942	6.90707	4.82246	-2.08461	Traf1	repressed_pff
1421600_PM_a_at	NM_030698	Mm.34587	tripartite motif-containing 26	Trim26	2.98842	2.55697	3.08882	3.07873	3.19336	3.48692	3.62385	3.59999	3.47603	2.92824	-0.547795
1424929_PM_a_at	AF230395	Mm.34587	tripartite motif-containing 26	Trim26	4.94151	5.14893	5.37173	5.38951	5.96478	6.2077	6.73118	6.74847	6.41303	5.21292	-1.20011
1418935_PM_at	NM_018752	Mm.38875	transient receptor potential cation channel, subfamily M, member 1	Trpm1	2.81191	2.53463	2.5424	2.4821	2.50214	2.78917	2.40973	2.91507	2.65403	2.59276	-0.0612675
1437531_PM_at	BB772425	Mm.38875	transient receptor potential cation channel, subfamily M, member 1	Trpm1	2.40035	2.38303	2.58388	2.35487	2.55329	2.51722	2.21589	2.32747	2.40347	2.43053	0.0270658
1437445_PM_at	BB770967	Mm.38875	transient receptor potential cation channel, subfamily M, member 1	Trpm1	3.06874	3.28391	3.51057	3.08395	3.85225	3.843	4.20228	3.47144	3.84224	3.23679	-0.605451
1440241_PM_at	BB769896	Mm.38875	Transient receptor potential cation channel, subfamily M, member 1	Trpm1	2.5506	2.7821	2.62528	2.70467	2.40962	2.63032	2.42397	2.77122	2.55878	2.66566	0.106881
1416556_PM_at	NM_025982	Mm.35650	tetraspanin 31	Tspan31	6.55537	6.68671	6.36888	6.1094	7.81138	7.21492	7.41177	7.51302	7.48777	6.43009	-1.05768
1430029_PM_a_at	AK012853	Mm.35650	tetraspanin 31	Tspan31	6.07485	5.85152	5.5525	5.53962	7.01142	6.46227	6.69273	6.84888	6.75382	5.75462	-0.999206
1455853_PM_x_at	BB768303	Mm.35650	tetraspanin 31	Tspan31	4.36033	3.96532	3.73919	3.9653	4.20199	4.05878	4.13745	3.78845	4.04667	4.00753	-0.0391332
1419518_PM_at	NM_017379	Mm.32884	tubulin, alpha 8	Tuba8	3.74625	3.66235	3.69144	3.48747	3.29405	3.5719	3.12663	3.09719	3.27244	3.64688	0.374433
1446771_PM_at	BB047533	Mm.32884	tubulin, alpha 8	Tuba8	3.37947	3.26963	3.19707	3.88512	3.86314	3.52598	3.78874	3.82574	3.7509	3.43282	-0.31808
1434585_PM_at	BB667130	Mm.477479	Tubby like protein 4	Tulp4	6.30093	6.44264	6.66255	6.42717	6.48597	6.36341	6.50605	6.77948	6.53373	6.45832	-0.0754045	Tulp4	repressed_fpn
1448548_PM_at	NM_054040	Mm.477479	tubby like protein 4	Tulp4	7.35586	8.12071	8.36775	8.26528	8.54828	8.8896	8.91703	9.04059	8.84888	8.0274	-0.821476	Tulp4	repressed_fpn
1426892_PM_at	AI788797	Mm.331784	utrophin	Utrn	4.7959	5.58315	5.62048	5.0222	6.19892	6.20176	5.97906	5.78699	6.04168	5.25543	-0.786249	Utrn	not differentially expressed
1427569_PM_a_at	X83506	Mm.331784	utrophin	Utrn	2.71706	2.92003	3.10294	3.03027	2.92446	3.29672	3.16744	3.0239	3.10313	2.94257	-0.160556	Utrn	not differentially expressed
1452222_PM_at	AI788797	Mm.331784	utrophin	Utrn	7.80753	8.49843	8.64294	8.28641	8.52504	8.75403	9.12901	9.04736	8.86386	8.30883	-0.555031	Utrn	not differentially expressed
1448411_PM_at	NM_011716	Mm.20916	Wolfram syndrome 1 homolog (human)	Wfs1	3.304	2.9744	3.28588	3.50969	3.17986	4.07762	4.50861	4.40111	4.0418	3.2685	-0.7733
1422602_PM_a_at	NM_009525	Mm.321818	wingless-related MMTV integration site 5B	Wnt5b	4.72208	4.12766	4.13767	3.43123	4.63144	4.48245	4.92398	4.28602	4.58097	4.10466	-0.476313
1439373_PM_x_at	AV303043	Mm.321818	wingless-related MMTV integration site 5B	Wnt5b	5.35407	4.63292	4.81744	4.36061	5.2637	4.85099	4.88058	4.58916	4.89611	4.79126	-0.10485
1427262_PM_at	L04961	Mm.274770	inactive X specific transcripts	Xist	2.52551	2.57678	2.9127	11.3101	2.70248	2.68029	11.6981	11.252	7.08321	4.83126	-2.25195
1427263_PM_at	L04961	Mm.274770	inactive X specific transcripts	Xist	3.1922	3.10786	2.82615	9.57562	3.20668	3.10221	10.1193	9.64831	6.51914	4.67546	-1.84368
1436936_PM_s_at	BG806300	Mm.274770	inactive X specific transcripts	Xist	3.99519	4.1682	4.3957	12.617	4.20423	4.35619	12.537	12.5685	8.41648	6.29401	-2.12246
1419604_PM_at	NM_021394	Mm.116687	Z-DNA binding protein 1	Zbp1	5.52502	5.43518	5.85143	4.58942	5.34219	5.96713	6.87856	5.55983	5.93693	5.35026	-0.586666
1429947_PM_a_at	AK008179	Mm.116687	Z-DNA binding protein 1	Zbp1	6.84529	6.95769	6.72297	6.26006	7.60502	7.04629	7.77348	7.70019	7.53125	6.6965	-0.834747

## Sheet: notes
Array:	Mouse Genome 430 2.0 Perfect Match Peg Array, annotation date 11/13/09
	Original data deposited with ArrayExpress, Accession Number E-MTAB-1974
Samples:	RNA from wild type and p300 +/KIX; CBP KIX/KIX (tri-KIX) DP thymocytes from 4-7 week old C57Bl/6 x 129/Sv F1 mice
Data filtering:	all probe sets from our WT versus triple KIX DP thymocyte Affy experiment that correspond to genes that are 2-fold or more sensitive to (repressed or activated) Myb KO in Myb cKO Cd4-Cre TCR KO DP thymocytes (Myb KO data from Yuan et al. (2010) J Immun. 184:2793-2804).
Worksheets:	2x Myb activated genes: Myb cKO Cd4-Cre TCR KO DP thymocytes 2x up in control; no all <6; P<0.05 from microarray data in Yuan et al. (2010) J Immun. 184:2793-2804.
	2x Myb repressed genes: Myb cKO Cd4-Cre TCR KO DP thymocytes 2x down in control; no all <6; P<0.05 from microarray data in Yuan et al. (2010) J Immun. 184:2793-2804
Column	Column Title	Explanation
A	Probe Set ID	Mouse Genome 430 2.0 Perfect Match Peg Array probe set
B	Representative Public ID	Representative Public ID from Affymetrix annotation
C	UniGene ID	UniGene ID from Affymetrix annotation
D	Gene Title	Gene Title from Affymetrix annotation
E	Gene Symbol	Gene Symbol from Affymetrix annotation
F	WT-1_DP	WT-1 DP thymocyte RMA processed log2 Affymetrix expression data
G	WT-2_DP	WT-2 DP thymocyte RMA processed log2 Affymetrix expression data
H	WT-3_DP	WT-3 DP thymocyte RMA processed log2 Affymetrix expression data
I	WT-4_DP	WT-4 DP thymocyte RMA processed log2 Affymetrix expression data
J	Tri-KIX-1_DP	Tri-KIX-1 DP thymocyte RMA processed log2 Affymetrix expression data
K	Tri-KIX-2_DP	Tri-KIX-2 DP thymocyte RMA processed log2 Affymetrix expression data
L	Tri-KIX-3_DP	Tri-KIX-3 DP thymocyte RMA processed log2 Affymetrix expression data
M	Tri-KIX-4_DP	Tri-KIX-4 DP thymocyte RMA processed log2 Affymetrix expression data
N	Tri-KIX (Average)	average of columns J, K, L and M
O	WT (Average)	average of columns F,G,H and I
P	WT AVE minus Tri-KIX AVE (log ratio)	column O-N
Q	Myb bound genes	genes having a nearby c-Myb binding peak listed in Supplementary Table S5 of Zhao et al. (2011) NAR 39:4664-79.
R	Array expression profile	effect of c-Myb in ERMYB cells taken directly from Supplementary Table S5 of Zhao et al. (2011) NAR 39:4664-79.
